# Supplementary material for: DeepST: identifying spatial domains in spatial transcriptomics by deep learning
Source: Nucleic Acids Res. 2022 Oct 17;50(22):e131. doi: 10.1093/nar/gkac901 (PMC9825193; doi:10.1093/nar/gkac901)
Supplement: gkac901_Supplemental_Files [file gkac901_supplemental_files.zip]

Archive with 6 entries (6 files):
- Supplementary Material 1.zip
- Supplementary notes and figures.docx
- Supplementary Table 1.csv
- Supplementary Table 2.csv
- Supplementary Table 3.csv
- Supplementary_Tables and Materials_brief_legends.txt
