# Supplementary material for: DeepST: identifying spatial domains in spatial transcriptomics by deep learning
Source: Nucleic Acids Res. 2022 Oct 17;50(22):e131. doi: 10.1093/nar/gkac901 (PMC9825193; doi:10.1093/nar/gkac901)
Supplement: gkac901_Supplemental_Files [file gkac901_supplemental_files.zip › Supplementary Table 1.csv]

	SYMBOL	UNIPROT	ENTREZID	logFC	AveExpr	t	P.Value	adj.P.Val	B	type	lgP.Value
1	ABHD2	A0A024RC89	11057	5.874032571	5.304476107	31.74434836	5.65E-150	7.85E-147	332.0019966	up	146.1050313
2	ACTB	P60709	60	-10.81354567	63.58379921	-12.20106741	7.61E-32	4.27E-30	61.21707635	down	29.36935156
3	ACTG1	P63261	71	10.98425569	66.40083853	13.56557604	2.38E-38	1.72E-36	76.08734752	up	35.76498055
4	ADAM15	Q13444	8751	-2.201688179	4.956487955	-15.52227591	1.93E-48	1.90E-46	99.18236387	down	45.72140559
5	ADAR	P55265	103	-3.022300761	12.0893047	-12.59749495	1.10E-33	6.56E-32	65.42376993	down	31.18314341
6	ADIRF	Q15847	10974	20.28614282	28.78387061	42.40415677	1.06E-218	4.72E-215	489.5165766	up	214.3257326
7	AGR2	O95994	10551	-4.26837649	11.85266275	-11.67361382	1.84E-29	9.64E-28	55.77154113	down	27.01583075
8	ANO1	Q5XXA6	55107	-3.299023476	5.084967058	-19.51171419	3.14E-71	5.68E-69	151.4008656	down	68.24533484
9	ANXA6	A0A0S2Z2Z6	309	3.090932414	5.559835711	19.75563993	1.07E-72	2.10E-70	154.7707123	up	69.67834809
10	APOC1	A0A024R0T8	341	8.090138449	19.08225815	11.61341592	3.41E-29	1.74E-27	55.16132556	up	26.75867296
11	APOE	A0A0S2Z3D5	348	12.74400935	41.37522838	8.637171574	2.51E-17	6.62E-16	28.12697852	up	15.1789408
12	APRT	P07741	353	-2.284439726	11.22695445	-10.29195142	1.37E-23	5.26E-22	42.37574028	down	21.27880866
13	AQP3	Q92482	360	-3.803761084	6.310685221	-20.75890286	8.10E-79	1.78E-76	168.8015758	down	75.7488797
14	ARF1	A0A024R3Q3	375	-3.889037911	15.31909089	-14.46693468	6.80E-43	5.68E-41	86.48395129	down	40.24529256
15	ATP5MD	Q96IX5	84833	-2.505869976	9.012880545	-11.84779751	3.07E-30	1.64E-28	57.55034313	down	27.78445266
16	AZGP1	A0A140VK00	563	-7.710377884	11.11175893	-26.98111989	1.32E-118	7.33E-116	260.0583772	down	115.1347841
17	B2M	P61769	567	54.73307351	90.99934863	30.47911622	1.24E-141	1.38E-138	312.8715863	up	137.8601112
18	B4GALT1	P15291	2683	-3.252060117	3.504954161	-25.64770687	6.74E-110	2.73E-107	240.0827484	down	106.5643338
19	BAMBI	Q13145	25805	11.73777221	17.02287347	28.23689528	7.46E-127	5.19E-124	278.9753303	up	123.2852399
20	BRF2	Q9HAW0	55290	2.03061835	2.510557708	20.76001394	7.97E-79	1.77E-76	168.8172581	up	75.75139738
21	BSG	P35613	682	-2.043214616	7.810173051	-11.6350076	2.73E-29	1.42E-27	55.379927	down	26.84838475
22	BST2	A0A024R7H5	684	-2.073173846	10.77311984	-7.775557123	2.01E-14	4.23E-13	21.54628997	down	12.37360391
23	C1orf43	Q9BWL3	25912	-2.063637859	6.84043029	-11.88437645	2.10E-30	1.13E-28	57.92635847	down	27.94699766
24	C1QA	A0A024RAG6	712	3.513068217	6.353964768	11.51632978	9.15E-29	4.63E-27	54.18213265	up	26.33473615
25	C1QB	A0A024RAB9	713	3.93225583	7.208603456	12.58450527	1.26E-33	7.53E-32	65.28441732	up	31.12333647
26	C3	B4DR57	718	2.576040282	4.811699051	8.757118295	9.47E-18	2.57E-16	29.08993455	up	15.5904551
27	C6orf141	A0A024RD72	135398	-4.137760787	2.519985893	-28.83400896	8.73E-131	6.70E-128	287.9929911	down	127.1740977
28	CACYBP	Q9HB71	27101	-3.437344172	6.185848701	-20.80620387	4.14E-79	9.30E-77	169.4694714	down	76.0314615
29	CALML5	Q53H37	51806	-10.39919438	36.45568689	-16.56055672	4.09E-54	4.89E-52	112.1783769	down	51.31097249
30	CBX3	A4D177	11335	-2.154737024	5.723131474	-13.85340229	8.83E-40	6.75E-38	79.35996296	down	37.17095536
31	CCND1	P24385	595	-5.47712504	16.10440548	-13.8574081	8.43E-40	6.46E-38	79.40582817	down	37.18950846
32	CCT3	B3KX11	7203	-3.003761905	8.40877956	-15.84808106	3.37E-50	3.60E-48	103.2091725	down	47.44375675
33	CD24	B6EC88	100133941	-3.720115161	21.30389609	-9.239303243	1.67E-19	5.01E-18	33.0734729	down	17.29981059
34	CD55	P08174	1604	-2.137973463	4.453861017	-15.32905375	2.08E-47	1.95E-45	96.81730278	down	44.70916753
35	CD59	P13987	966	-2.096357462	6.63036632	-11.40432986	2.84E-28	1.40E-26	53.060167	down	25.85299704
36	CD74	P04233	972	42.05356647	53.7376361	26.92448877	3.10E-118	1.68E-115	259.2073163	up	114.7744699
37	CD9	A6NNI4	928	-2.952458892	15.21547618	-9.148055534	3.64E-19	1.08E-17	32.30595264	down	16.96634185
38	CDH1	B3GN61	999	-2.789293136	8.281445202	-11.76613396	7.12E-30	3.78E-28	56.71395587	down	27.42237184
39	CEACAM6	P40199	4680	-2.185422798	1.615667376	-22.67878254	8.19E-91	2.46E-88	196.3097635	down	87.60882827
40	CFB	A0A1U9X7H8	629	17.66795231	19.22117721	27.32615507	7.21E-121	4.45E-118	265.2478578	up	117.3514988
41	CGA	P01215	1081	4.286630671	3.945113129	14.34404655	2.90E-42	2.40E-40	85.04127337	up	39.61977416
42	CHCHD2	Q9Y6H1	51142	-6.516303019	14.58904471	-23.20113952	3.94E-94	1.27E-91	203.9186815	down	90.89599828
43	CLDN3	O15551	1365	-2.929082271	13.92473077	-11.12042755	4.82E-27	2.26E-25	50.25329316	down	24.64564914
44	CLDN7	O95471	1366	4.753200716	8.792420186	21.38051742	1.15E-82	2.88E-80	177.6211711	up	79.5400204
45	COL1A1	P02452	1277	-5.15755992	16.64641742	-5.155715765	3.09E-07	2.98E-06	5.386499959	down	5.525779117
46	COL1A2	A0A0S2Z3H5	1278	-4.812527905	14.15802565	-6.2274453	7.20E-10	9.93E-09	11.27152963	down	8.003235118
47	COL3A1	P02461	1281	-2.442279868	8.835347989	-4.825078652	1.64E-06	1.42E-05	3.781541246	down	4.849141163
48	COL9A2	Q14055	1298	3.105042359	2.928193937	26.84427277	1.04E-117	5.50E-115	258.0021742	up	114.2595286
49	COLEC12	Q5KU26	81035	2.29266882	2.520597132	19.04926805	1.83E-68	3.07E-66	145.0602858	up	65.5135049
50	COPS9	Q8WXC6	150678	-3.245897665	8.155753048	-16.18214791	5.05E-52	5.70E-50	107.3873902	down	49.24441744
51	COX5B	P10606	1329	-4.304173201	11.0246949	-20.49756594	3.26E-77	7.04E-75	165.1214571	down	74.15247016
52	COX6A1	H6SG15	1337	-2.947219965	19.53357015	-9.686507019	3.39E-21	1.12E-19	36.92577975	down	18.95187141
53	COX6C	A0A024R9B7	1345	236.7517805	306.0923443	25.15297196	1.10E-106	4.09E-104	232.7111953	up	103.3883497
54	CPB1	P15086	1360	57.11641537	34.1832113	29.10473648	1.44E-132	1.23E-129	292.084705	up	128.9106508
55	CRIP2	P52943	1397	3.05826537	9.938344175	14.27541633	6.51E-42	5.24E-40	84.23896488	up	39.28033618
56	CRISP3	P54108	10321	-39.57648815	21.36645955	-49.56674711	4.27E-262	9.49E-258	588.8460833	down	257.0229056
57	CSDE1	A0A024R0E2	7812	-2.094768118	4.296501038	-17.14213148	2.22E-57	2.88E-55	119.6567152	down	54.54110508
58	CST3	A0A0K0K1J1	1471	9.3629968	22.99271998	19.64479098	4.97E-72	9.37E-70	153.2372114	up	69.02828606
59	CSTA	P01040	1475	7.718357634	8.503391458	31.95181638	2.43E-151	3.60E-148	335.1361291	up	147.4437154
60	CTNNA1	G3XAM7	1495	-2.554463764	5.801885937	-16.94954958	2.72E-56	3.46E-54	117.1653291	down	53.4612543
61	CTPS2	A0A024RC00	56474	2.627207646	3.19534741	19.18352473	2.90E-69	5.01E-67	146.8944159	up	66.30032041
62	CTSB	Q5HYG5	1508	2.626945821	14.12939746	7.092608896	2.62E-12	4.71E-11	16.76216603	up	10.32652246
63	CTSD	P07339	1509	2.43998787	23.90356685	4.368533751	1.39E-05	0.000102074	1.732051623	up	3.991086437
64	CTTN	Q14247	2017	-7.064402541	14.36080774	-23.76750752	9.48E-98	3.29E-95	212.2189995	down	94.48222455
65	CXCL9	Q07325	4283	3.999902763	3.183079213	13.25749816	7.69E-37	5.17E-35	72.63538498	up	34.28689896
66	DBI	P07108	1622	-4.902985005	6.923584626	-25.70221818	2.98E-110	1.23E-107	240.8964493	down	106.9111128
67	DCXR	Q7Z4W1	51181	2.227348151	9.62931466	11.52746734	8.18E-29	4.14E-27	54.29415248	up	26.38281678
68	DDR1	Q08345	780	3.323658479	12.42124145	11.66334924	2.05E-29	1.07E-27	55.66732527	up	26.97120898
69	DEGS1	A0A024R3P1	8560	-2.00703249	4.117976034	-10.97227567	2.07E-26	9.41E-25	48.80997486	down	24.02656539
70	DEGS2	Q6QHC5	123099	-5.682387346	7.679821685	-30.41976772	3.06E-141	3.24E-138	311.9738172	down	137.4898447
71	DYNLL1	P63167	8655	-2.913832055	7.193662064	-16.95320176	2.59E-56	3.32E-54	117.2124401	down	53.47932762
72	EEF1D	B2RAR6	1936	-3.606719451	8.314320338	-18.89957844	1.42E-67	2.31E-65	143.0219145	down	64.63717752
73	EEF2	P13639	1938	3.334567915	14.51360192	14.04848964	9.23E-41	7.20E-39	81.60366272	up	38.14258634
74	EFHD1	Q9BUP0	80303	-5.559386748	5.741261458	-28.67324336	1.00E-129	7.18E-127	285.5640534	down	126.14406
75	EFNA1	P20827	1942	-4.129603878	12.69115824	-12.37727375	1.17E-32	6.81E-31	63.07504238	down	30.1668943
76	EIF3H	O15372	8667	-2.51205502	8.57791172	-10.70965907	2.64E-25	1.13E-23	46.28822076	down	22.94847379
77	EIF4A1	P60842	1973	5.265024983	13.78296687	21.32692958	2.48E-82	6.07E-80	176.8573404	up	79.21658956
78	EIF5A	P63241	1984	2.756227129	7.325604849	13.27979631	5.99E-37	4.05E-35	72.88343565	up	34.39273791
79	ELF3	A0A024R974	1999	-8.738915985	16.41213987	-25.78255853	8.93E-111	3.82E-108	242.0962127	down	107.4177812
80	ENSA	O43768	2029	-2.580716353	6.986585074	-15.50834493	2.29E-48	2.25E-46	99.01126571	down	45.6486035
81	ERLIN2	O94905	11160	5.550307337	6.050437058	30.66221829	7.69E-143	9.00E-140	315.641276	up	139.0455164
82	ESR1	G4XH65	2099	-2.249433241	7.475162012	-11.71091219	1.26E-29	6.62E-28	56.15080186	down	27.17885092
83	EVL	A0A024R6K5	51466	6.058158693	10.98338052	25.70431785	2.89E-110	1.21E-107	240.9277971	up	106.9166615
84	EXOC2	A0A024QZT2	55770	2.529339586	2.26431431	24.91363006	3.92E-105	1.43E-102	229.1542953	up	101.8448202
85	FAM234B	A2RU67	57613	3.425835643	9.698659751	12.81716587	1.01E-34	6.32E-33	67.79565796	up	32.19929934
86	FARP1	Q9Y4F1	10160	2.487743535	3.821167352	19.60185933	9.02E-72	1.67E-69	152.6442321	up	68.77694263
87	FASN	P49327	2194	6.879422595	17.60974729	20.10927667	7.65E-75	1.56E-72	159.6859201	up	71.80647456
88	FCGR3B	O75015	2215	3.463014	2.102969517	18.651959	4.14E-66	6.48E-64	139.6656133	up	63.18856847
89	FCGRT	A0A024QZI2	2217	6.402097956	6.249016958	37.06227546	9.71E-185	2.70E-181	411.7050755	up	180.5685938
90	FTH1	A0A024R525	2495	-8.624946869	81.21142046	-8.418173381	1.45E-16	3.61E-15	26.39801378	down	14.44220263
91	FTL	P02792	2512	7.969520495	70.19602496	4.618657352	4.41E-06	3.55E-05	2.830816465	up	4.449504701
92	FXYD3	Q14802	5349	-4.182334577	16.33779706	-15.56490417	1.14E-48	1.13E-46	99.70647412	down	45.94642405
93	GABARAP	O95166	11337	5.326383265	8.834516071	28.80541702	1.35E-130	9.99E-128	287.5609586	up	127.000457
94	GAPDH	P04406	2597	-4.796180322	49.65857451	-9.100638831	5.44E-19	1.60E-17	31.90961755	down	16.79662309
95	GLUL	A8YXX4	2752	-2.842807636	10.95090575	-12.64499664	6.56E-34	4.01E-32	65.93422824	down	31.39704342
96	GNAS	A0A0S2Z3H8	2778	-6.233461909	16.91791777	-20.84593109	2.36E-79	5.35E-77	170.0308453	down	76.27186502
97	GNG5	P63218	2787	-2.719578428	5.952622729	-16.63784151	1.52E-54	1.84E-52	113.1642616	down	51.73426321
98	GPRC5A	Q8NFJ5	9052	-2.758058756	13.71238712	-9.962329714	2.85E-22	9.97E-21	39.37566581	down	20.00130314
99	GRB2	B0LPF3	2885	3.498031875	5.658901203	21.70561322	1.09E-84	2.84E-82	182.2685615	up	81.54658734
100	GRINA	Q7Z429	2907	-3.653405918	10.38303168	-17.96245511	4.44E-62	6.33E-60	130.4271858	down	59.19873257
101	HEBP1	A0A024RAS8	50865	2.400619846	5.962465222	11.90778324	1.65E-30	8.93E-29	58.16741596	up	28.04937804
102	HK2	P52789	3099	2.151916409	2.303042781	19.68957293	2.67E-72	5.16E-70	153.8563104	up	69.28713521
103	HMGB2	P26583	3148	-2.405596461	3.515298721	-17.24435575	5.86E-58	7.71E-56	120.9850576	down	55.11318857
104	HNRNPA2B1	P22626	3181	-2.28712015	12.45562218	-9.262303188	1.37E-19	4.12E-18	33.26793258	down	17.38473447
105	HNRNPU	Q00839	3192	-2.058013903	8.428019654	-11.15197404	3.53E-27	1.67E-25	50.56253258	down	24.77749342
106	HSP90AA1	P07900	3320	2.373830902	37.18624915	5.019806358	6.21E-07	5.73E-06	4.714588413	up	5.241698752
107	HSP90AB1	A0A024RD80	3326	3.592858442	39.00731452	6.538879862	1.03E-10	1.57E-09	13.17327166	up	8.803674428
108	HSPB1	P04792	3315	-8.117655898	32.00429212	-18.84213682	3.11E-67	5.01E-65	142.2415865	down	64.29992714
109	HSPD1	A0A024R3X4	3329	-3.088379392	6.115563974	-19.37937112	1.96E-70	3.48E-68	149.5797703	down	67.45799837
110	HSPE1	P61604	3336	-4.915254873	7.175430153	-26.77590074	2.91E-117	1.44E-114	256.9753096	down	113.8418093
111	IFI27	A8K0H0	3429	22.86198578	40.10154325	32.30345343	1.17E-153	1.87E-150	340.4454934	up	149.7290769
112	IFITM3	Q01628	10410	-5.317823042	43.05994948	-8.011987724	3.40E-15	7.66E-14	23.29246225	down	13.1160528
113	IFT122	Q9HBG6	55764	3.653441904	5.852327599	21.38077817	1.15E-82	2.88E-80	177.6248892	up	79.5400204
114	IGFBP4	A0A024R1U8	3487	5.149532021	11.53491339	19.21639675	1.85E-69	3.21E-67	147.3443336	up	66.49319885
115	IGFBP5	A0A024R433	3488	-69.04352875	118.5378649	-31.27521991	6.98E-147	8.62E-144	324.9115333	down	143.0642967
116	IL6ST	A0A0A0N0L2	3572	8.012503059	14.67834712	23.61035205	9.62E-97	3.29E-94	209.9108879	up	93.4826436
117	ISG15	P05161	9636	4.795309237	33.5482768	5.293631029	1.50E-07	1.52E-06	6.085631132	up	5.818254054
118	JTB	O76095	10899	-3.14885264	10.52173661	-15.02504223	8.47E-46	7.57E-44	93.13191275	down	43.12092966
119	KCTD3	Q9Y597	51133	-2.0801585	3.230762247	-16.74371521	3.89E-55	4.78E-53	114.5188301	down	52.32075981
120	KDELR2	P33947	11014	-2.555804782	5.6432754	-16.8056398	1.75E-55	2.17E-53	115.3132239	down	52.66267706
121	KLHDC7B	Q96G42	113730	3.447041873	2.399226327	18.05984747	1.21E-62	1.76E-60	131.7222046	up	59.75534986
122	KRT18	A0A024RAY2	3875	-25.23880452	72.02260091	-29.67789617	2.39E-136	2.21E-133	300.7516342	down	132.6547239
123	KRT19	P08727	3880	36.39109547	123.7036583	27.27081272	1.66E-120	9.99E-118	264.4150145	up	117.0003001
124	KRT8	Q7L4M3	3856	-59.92950327	110.8589482	-40.31401557	1.48E-205	5.48E-202	459.4096329	down	201.2615345
125	LAGE3	Q14657	8270	-2.933111248	3.99164775	-23.60629988	1.02E-96	3.44E-94	209.8514233	down	93.46334811
126	LAMB2	A0A024R319	3913	2.248115357	4.522802255	16.23305633	2.65E-52	3.05E-50	108.0283857	up	49.51535297
127	LDHA	P00338	3939	-3.118743102	8.271254238	-16.70042488	6.79E-55	8.30E-53	113.9644108	down	52.08115126
128	LGALS3BP	A0A0S2Z3Y1	3959	3.958715103	21.27504609	10.6642931	4.08E-25	1.71E-23	45.8574011	up	22.76616293
129	LY6E	Q16553	4061	-8.322961651	17.10434763	-23.81334704	4.82E-98	1.70E-95	212.8929226	down	94.76920776
130	LYZ	B2R4C5	4069	11.26785404	10.1097813	18.63403744	5.28E-66	8.20E-64	139.4234681	up	63.08597794
131	MCCC2	A0A140VK29	64087	-2.253949974	4.30036906	-15.42384464	6.50E-48	6.20E-46	97.97537631	down	45.20754476
132	METRN	Q9UJH8	79006	4.057245929	5.875044499	26.82456186	1.40E-117	7.23E-115	257.7061081	up	114.1406717
133	MGP	A0A024RAX0	4256	9.692406389	41.63802952	8.965267007	1.69E-18	4.85E-17	30.78758395	up	16.31429606
134	MGST3	A0A024R8Z1	4259	-4.292182214	8.819682288	-21.63032507	3.21E-84	8.29E-82	181.190248	down	81.08146425
135	MIEN1	J3KTI2	84299	2.45826312	5.041281618	17.19174401	1.16E-57	1.51E-55	120.3008943	up	54.81971254
136	MIF	I4AY87	4282	-2.981788446	49.56588262	-5.140330188	3.35E-07	3.21E-06	5.309585378	down	5.493912534
137	MORF4L2	Q15014	9643	-3.268387136	16.8151535	-9.638319755	5.20E-21	1.71E-19	36.50351314	down	18.76764141
138	MT1E	P04732	4493	-2.592713452	3.95057338	-19.67631728	3.21E-72	6.15E-70	153.6729947	down	69.21093853
139	MUC1	P15941	4582	3.250234948	50.60805814	4.382142682	1.31E-05	9.67E-05	1.790326871	up	4.014613219
140	MYL12B	O14950	103910	-2.851987842	9.308231014	-13.45477836	8.35E-38	5.81E-36	74.83974587	down	35.23611017
141	MYL6	P60660	4637	-10.59302774	42.46597742	-22.74946973	2.92E-91	8.90E-89	197.3366569	down	88.05066035
142	MYO1C	O00159	4641	2.103034194	4.005709184	16.42745799	2.24E-53	2.65E-51	110.4863267	up	50.57698561
143	MZT2B	B8ZZ87	80097	-3.868834029	9.9431788	-17.97590731	3.71E-62	5.32E-60	130.6058592	down	59.27390042
144	NAA38	I3L3Z2	84316	3.152573608	5.406919509	19.66057981	3.99E-72	7.59E-70	153.4554225	up	69.1197676
145	NACA	A0A024RB41	4666	-2.192247828	16.19685655	-8.258929384	5.08E-16	1.21E-14	25.16470813	down	13.91707056
146	NDUFA4	A0A024R9Z0	4697	-2.670846171	10.33955447	-12.71526857	3.06E-34	1.89E-32	66.6918532	down	31.7237117
147	NDUFB4	O95168	4710	2.485603144	10.18177184	10.55226405	1.19E-24	4.80E-23	44.79963265	up	22.31914694
148	NDUFB9	E9PH64	4715	3.580925993	11.89422299	15.10350566	3.27E-46	2.96E-44	94.07884623	up	43.52928616
149	NEDD4L	A0A024R2A4	23327	-2.608455288	4.306801813	-18.03402337	1.71E-62	2.46E-60	131.3784981	down	59.60821243
150	NENF	Q9UMX5	29937	-2.579456264	6.351086309	-15.92637764	1.26E-50	1.37E-48	104.1840211	down	47.86309973
151	NUCKS1	Q9H1E3	64710	-3.889449219	10.40290905	-17.9150724	8.35E-62	1.17E-59	129.7983552	down	58.93262476
152	NUPR1	O60356	26471	-24.11049452	39.40260227	-26.59729736	4.30E-116	2.08E-113	254.2944236	down	112.6825695
153	OAZ1	J3QQY4	4946	2.379795469	18.91683706	8.366800487	2.18E-16	5.35E-15	25.99793311	up	14.27165645
154	PABPC1	A0A024R9C1	26986	-3.433932161	20.83555383	-10.03795833	1.43E-22	5.07E-21	40.0570937	down	20.29497159
155	PAICS	A0A024RD93	10606	-2.248827293	3.160471093	-20.96652046	4.25E-80	9.94E-78	171.7371882	down	77.00248357
156	PARD6B	Q9BYG5	84612	-3.221525597	4.432613521	-22.37062518	7.25E-89	2.04E-86	191.8437199	down	85.6899347
157	PBX1	A8K5V0	5087	-6.251560309	34.34437558	-11.07272009	7.72E-27	3.59E-25	49.78690337	down	24.44489157
158	PCBP2	Q15366	5094	-5.129712927	18.66970197	-15.83252688	4.09E-50	4.35E-48	103.0158378	down	47.36142141
159	PDIA3	P30101	2923	2.798153149	7.435971978	14.20255066	1.53E-41	1.21E-39	83.38982659	up	38.91551057
160	PDLIM1	O00151	9124	-3.403404397	3.168257666	-26.28644668	4.62E-114	2.14E-111	249.6340384	down	110.6692707
161	PFN1	P07737	5216	9.100075105	26.24496631	25.17689063	7.72E-107	2.96E-104	233.0670007	up	103.5287472
162	PIM3	Q86V86	415116	2.22125442	4.516521295	16.35132175	5.90E-53	6.89E-51	109.5217744	up	50.16147774
163	PLAAT4	Q9UL19	5920	2.605211378	7.286245255	12.29171897	2.91E-32	1.67E-30	62.17054308	up	29.77668807
164	PLEKHF2	Q9H8W4	79666	2.415341972	5.523248915	15.61308137	6.27E-49	6.29E-47	100.299815	up	46.20163557
165	PLPBP	O94903	11212	2.406466227	2.807624574	22.36398327	7.99E-89	2.22E-86	191.7476555	up	85.65351098
166	PLPP2	O43688	8612	-2.186000638	3.822359097	-16.92956638	3.52E-56	4.43E-54	116.9076513	down	53.35372266
167	POLR2L	P62875	5441	-3.361592021	12.04056816	-15.31618066	2.44E-47	2.27E-45	96.66035605	down	44.64427143
168	PPDPF	Q9H3Y8	79144	-4.718008802	12.22737909	-19.52248198	2.71E-71	4.94E-69	151.5492609	down	68.30651709
169	PPIA	P62937	5478	-15.44676259	37.15208726	-28.92187059	2.30E-131	1.83E-128	289.3207304	down	127.7377467
170	PRDX1	Q06830	5052	-2.584885775	10.52116095	-12.1484785	1.33E-31	7.41E-30	60.66628231	down	29.13044622
171	PSAP	P07602	5660	9.953601646	32.29781819	13.56032164	2.53E-38	1.82E-36	76.02802781	up	35.74045387
172	PSMA6	P60900	5687	-7.090246469	10.93106665	-27.83045467	3.51E-124	2.23E-121	272.8444285	down	120.651193
173	PSMB8	P28062	5696	3.698401571	6.590208839	19.92357418	1.03E-73	2.08E-71	157.1005345	up	70.68283468
174	PSMB9	A0A1U9X8D7	5698	3.326064152	4.112953735	21.36722871	1.40E-82	3.45E-80	177.4316964	up	79.46224922
175	PSMD4	Q5VWC4	5710	-2.049970623	6.274977292	-13.28109065	5.90E-37	4.00E-35	72.89784295	down	34.39771602
176	PTGES	O14684	9536	-2.202976863	2.349213438	-15.6750833	2.91E-49	2.98E-47	101.0649824	down	46.52587579
177	PTMA	P06454	5757	-17.47162535	35.33003275	-36.38776131	2.26E-180	5.04E-177	401.6939587	down	176.2978224
178	PTMS	F5GXR3	5763	-2.675715458	16.30418932	-8.192700551	8.50E-16	2.00E-14	24.65775627	down	13.69951955
179	PVALB	A0A024R1K9	5816	4.199669708	4.339390618	29.04461197	3.58E-132	2.95E-129	291.1758588	up	128.5307845
180	RAB11FIP1	Q6WKZ4	80223	5.986457902	11.18125071	23.15821386	7.40E-94	2.35E-91	203.2916612	up	90.62886521
181	RABEP1	Q15276	9135	2.838551395	3.535522027	22.11186391	3.09E-87	8.38E-85	188.1074438	up	84.07698984
182	RAMP1	E9PC20	10267	-2.331972828	2.82046923	-21.89511612	7.08E-86	1.90E-83	184.9879983	down	82.72205166
183	REPS2	Q8NFH8	9185	2.604485024	2.261844693	23.93681056	7.78E-99	2.79E-96	214.7095681	up	95.55429226
184	RNASEK	Q6P5S7	440400	5.742936866	10.11166193	28.20643381	1.18E-126	7.98E-124	278.5156118	up	123.0981735
185	RPL12	P30050	6136	-4.473010555	21.08142352	-13.57021075	2.26E-38	1.64E-36	76.13968402	down	35.78644954
186	RPL13	A8K4C8	6137	-9.022651106	67.98107626	-10.11528374	7.04E-23	2.55E-21	40.75808148	down	20.59288347
187	RPL13A	P40429	23521	-4.416224415	45.21496607	-8.585590392	3.81E-17	9.95E-16	27.71634391	down	15.00216853
188	RPL15	A0A024R2Q4	6138	2.341348108	28.09097489	6.681624549	4.09E-11	6.57E-10	14.0731866	up	9.182318925
189	RPL17	A0A024R261	6139	-7.675092357	39.86724226	-15.28317359	3.65E-47	3.37E-45	96.2582966	down	44.47229128
190	RPL18	A0A024QZD1	6141	-5.438323269	28.89950923	-12.42432302	7.07E-33	4.14E-31	63.57436418	down	30.38312851
191	RPL18A	Q02543	6142	-2.393750357	33.69807114	-4.499757789	7.67E-06	5.91E-05	2.301206042	down	4.228165577
192	RPL23	A0A024R1Q8	9349	-2.397236304	22.70500128	-6.946315423	7.08E-12	1.22E-10	15.78842725	down	9.913164798
193	RPL23A	P62750	6147	-3.027535982	30.39084293	-8.064009608	2.29E-15	5.22E-14	23.68278336	down	13.28253878
194	RPL26	P61254	6154	8.584697685	17.45774647	26.23083191	1.07E-113	4.84E-111	248.8010316	up	110.315061
195	RPL3	P39023	6122	3.7779518	21.28486123	11.73976533	9.34E-30	4.95E-28	56.44480322	up	27.30554031
196	RPL30	A0A024R9D3	6156	-2.386029795	69.10126402	-3.442524702	0.000602264	0.003196744	-1.821407186	down	2.495292107
197	RPL31	P62899	6160	-3.977958956	16.66487803	-13.80130536	1.61E-39	1.21E-37	78.76426249	down	36.91649347
198	RPL32	A0A024R2G7	6161	-4.751906318	37.20450379	-10.63828838	5.23E-25	2.17E-23	45.61108909	down	22.66385012
199	RPL35A	P18077	6165	-4.877192041	26.0003841	-13.50466255	4.75E-38	3.34E-36	75.40060443	down	35.47586828
200	RPL36	Q9Y3U8	25873	2.86518935	32.83123793	5.513992229	4.56E-08	4.97E-07	7.238675737	up	6.303396611
201	RPL36A	J3KQN4	6173	-5.379097289	23.14843579	-15.16709212	1.51E-46	1.37E-44	94.8484139	down	43.86187621
202	RPL37	P61927	6167	-2.73063541	41.71572775	-5.393003789	8.81E-08	9.23E-07	6.600138163	down	6.03457873
203	RPL37A	P61513	6168	-14.39763427	45.25894898	-26.81531428	1.61E-117	8.13E-115	257.5672145	down	114.0901024
204	RPL38	A0A024R8P8	6169	-4.405943081	31.92008554	-10.43948598	3.45E-24	1.36E-22	43.74364507	down	21.86606836
205	RPL39	P62891	6170	-6.17208343	38.43608853	-12.38478426	1.08E-32	6.30E-31	63.15465881	down	30.20059844
206	RPL4	P36578	6124	2.638219619	18.04434284	9.355740653	6.15E-20	1.89E-18	34.06204231	up	17.72440019
207	RPL41	A0A024RB15	6171	-21.59639932	144.0879643	-16.56471359	3.88E-54	4.66E-52	112.2313412	down	51.33175124
208	RPL7	P18124	6129	5.08017204	22.58148552	15.94642356	9.83E-51	1.07E-48	104.4340455	up	47.97014305
209	RPL7A	P62424	6130	-2.775754866	21.15202844	-9.509256144	1.62E-20	5.19E-19	35.38101022	down	18.28454402
210	RPL8	P62917	6132	-14.11007139	33.92902103	-31.5115821	1.93E-148	2.53E-145	328.484494	down	144.5974951
211	RPLP0	A0A024RBS2	6175	-2.739732108	27.14881359	-7.350159137	4.37E-13	8.36E-12	18.52050708	down	11.07789671
212	RPLP1	A0A024R608	6176	-22.68520645	91.67295426	-19.41501935	1.20E-70	2.15E-68	150.0697966	down	67.66825592
213	RPLP2	A0A024RCA7	6181	-5.100859079	29.72228983	-11.85557263	2.83E-30	1.52E-28	57.63019667	down	27.81837034
214	RPS11	P62280	6205	-2.065812988	29.56313228	-4.437600337	1.02E-05	7.68E-05	2.029600669	down	4.11449514
215	RPS12	P25398	6206	-9.263132572	29.46851396	-19.7039359	2.19E-72	4.27E-70	154.054996	down	69.37000282
216	RPS14	P62263	6208	-3.224939213	41.68833924	-6.242307818	6.57E-10	9.10E-09	11.36035301	down	8.040906157
217	RPS15	P62841	6209	-2.966208235	33.18730603	-5.755181106	1.18E-08	1.38E-07	8.551067746	down	6.859966312
218	RPS15A	B2R4W8	6210	-3.875503085	22.09861071	-10.64021843	5.13E-25	2.13E-23	45.62935403	down	22.67104948
219	RPS16	P62249	6217	-5.509225139	24.80816609	-16.35108451	5.92E-53	6.89E-51	109.5187727	down	50.16147774
220	RPS17	P08708	6218	3.231755891	16.63882493	11.98018159	7.74E-31	4.25E-29	58.9152144	up	28.37145431
221	RPS19	B0ZBD0	6223	-12.718752	50.62337505	-19.81164599	4.89E-73	9.71E-71	155.5468315	down	70.01300199
222	RPS2	P15880	6187	-4.312190222	33.01162457	-9.27306033	1.25E-19	3.78E-18	33.35901954	down	17.42243575
223	RPS21	P63220	6227	-9.675178771	41.67699082	-17.89255984	1.13E-61	1.57E-59	129.4998642	down	58.80510456
224	RPS23	A8K517	6228	-5.348098336	28.63689139	-13.59147676	1.77E-38	1.29E-36	76.37997811	down	35.88866571
225	RPS24	P62847	6229	-2.206778961	21.93409565	-6.534092241	1.06E-10	1.62E-09	13.14339531	down	8.790993428
226	RPS26	A0A024RB14	6231	-3.403875574	22.01244805	-10.11206082	7.25E-23	2.63E-21	40.72877835	down	20.58072877
227	RPS27	P42677	6232	-24.73055475	83.36245373	-27.13925581	1.21E-119	6.91E-117	262.4359301	down	116.1603353
228	RPS27A	B2RDW1	6233	2.850060042	23.53137121	7.80676507	1.59E-14	3.37E-13	21.7741588	up	12.47259862
229	RPS28	B2R4R9	6234	7.491005587	34.99091652	15.66292372	3.38E-49	3.43E-47	100.9147824	up	46.46427152
230	RPS29	P62273	6235	3.971970333	46.21314836	7.690565734	3.76E-14	7.79E-13	20.92977524	up	12.10858867
231	RPS5	A0A024R4Q8	6193	-2.553004217	22.22270417	-7.973235755	4.56E-15	1.02E-13	23.00313313	down	12.99273248
232	RPS6	A2A3R6	6194	-4.955628763	20.74628292	-15.06172218	5.43E-46	4.89E-44	93.57421302	down	43.31062616
233	RPSA	A0A0C4DG17	3921	3.031587104	24.19232049	8.276322898	4.43E-16	1.06E-14	25.29843099	up	13.97369918
234	S100A11	P31949	6282	-35.31572545	55.45430942	-45.30657645	1.33E-236	9.82E-233	530.5118025	down	232.0076865
235	S100A13	Q99584	6284	-14.44031132	18.44209243	-48.4142271	2.70E-255	3.00E-251	573.2870039	down	250.5225498
236	S100A14	Q9HCY8	57402	-5.910069608	7.328264802	-28.1450563	3.00E-126	1.96E-123	277.5894202	down	122.7073334
237	S100A16	Q96FQ6	140576	-13.18995923	21.30301677	-36.94978333	5.18E-184	1.28E-180	410.0379741	down	179.8923938
238	S100G	P29377	795	3.749960804	4.164869369	18.71405928	1.78E-66	2.83E-64	140.5054833	up	63.54880642
239	S100P	P25815	6286	-3.417856313	14.95208492	-10.8415178	7.39E-26	3.27E-24	47.54848001	down	23.48493203
240	SCD	O00767	6319	3.101287993	10.7682584	8.947252816	1.97E-18	5.60E-17	30.63933536	up	16.25184532
241	SCGB1D2	O95969	10647	8.462112702	5.838705342	19.1457324	4.88E-69	8.29E-67	146.3775613	up	66.08154376
242	SCGB2A2	Q13296	4250	8.869939252	6.759279529	17.77149767	5.64E-61	7.74E-59	127.897837	up	58.11146033
243	SDC4	P31431	6385	-2.255755456	9.90980324	-10.34991666	7.99E-24	3.12E-22	42.91134375	down	21.50627352
244	SEC61G	A0A024QYZ0	23480	-2.720606684	7.248960023	-13.55450211	2.70E-38	1.92E-36	75.9623459	down	35.71593388
245	SELENBP1	Q13228	8991	-2.143061435	5.89740479	-13.53326105	3.43E-38	2.43E-36	75.72276917	down	35.61396506
246	SELENOW	P63302	6415	-6.342098949	14.84001917	-22.80283651	1.34E-91	4.14E-89	198.1125203	down	88.38295658
247	SERHL2	Q9H4I8	253190	-7.440596039	9.440330286	-25.3490086	5.90E-108	2.34E-105	235.6291553	down	104.6305303
248	SERPINA3	A0A024R6P0	12	4.08031663	9.86464234	9.355443628	6.16E-20	1.89E-18	34.0595075	up	17.72388445
249	SERPINB6	A0A024QZX5	5269	2.019248096	5.491107033	14.21937016	1.26E-41	1.00E-39	83.58558585	up	38.99794587
250	SHISA2	Q6UWI4	387914	-3.171252211	2.302975389	-25.16102607	9.78E-107	3.69E-104	232.8309985	down	103.4332811
251	SLC39A6	Q13433	25800	8.095357619	20.22377175	15.00899941	1.03E-45	9.16E-44	92.93866757	up	43.03825875
252	SLC9A3R1	O14745	9368	6.053397643	23.32035564	15.27666309	3.96E-47	3.64E-45	96.17905287	up	44.43947962
253	SLITRK6	Q9H5Y7	84189	-6.918178882	3.771836439	-44.23225287	5.02E-230	2.79E-226	515.4519189	down	225.5545321
254	SMIM22	A0A1U9AC72	440335	-2.911380285	16.08800542	-11.36029057	4.42E-28	2.17E-26	52.62125817	down	25.66359154
255	SNRPE	P62304	6635	-4.878088746	9.510786603	-23.4846067	6.13E-96	2.03E-93	208.0667751	down	92.69178428
256	SPDEF	O95238	25803	3.328257631	13.20187023	13.5565993	2.63E-38	1.89E-36	75.98601368	up	35.72348853
257	SPINT2	A0A140VJV6	10653	-5.850235111	14.56152113	-19.30317002	5.60E-70	9.81E-68	148.5335662	down	67.00854067
258	SPP1	A0A024RDE6	6696	-3.321091325	2.551723887	-14.35653271	2.51E-42	2.08E-40	85.18750285	down	39.68205484
259	SQSTM1	Q13501	8878	2.028686575	14.6936502	7.333367432	4.92E-13	9.39E-12	18.40416437	up	11.02716
260	SRP14	P37108	6727	2.116280242	11.76939753	8.715034836	1.34E-17	3.57E-16	28.75079841	up	15.44744042
261	SUB1	P53999	10923	-2.061630295	7.351077077	-10.47899093	2.37E-24	9.50E-23	44.11253117	down	22.02246156
262	SYNGR2	O43760	9144	3.868545572	12.30728246	18.07038068	1.05E-62	1.55E-60	131.8624638	up	59.81083328
263	TACSTD2	P09758	4070	-3.472691488	5.717449329	-20.29576094	5.59E-76	1.17E-73	162.2915258	down	72.93074611
264	TAGLN	Q01995	6876	-2.100491567	2.680379809	-8.205082647	7.72E-16	1.82E-14	24.75226788	down	13.74028278
265	TAGLN2	P37802	8407	-6.583903145	11.64764542	-29.59453599	8.47E-136	7.54E-133	299.490848	down	132.1227353
266	TAP1	A0A0S2Z5A6	6890	5.237702717	6.674006932	19.00123668	3.54E-68	5.87E-66	144.4054639	up	65.23110885
267	TAPBP	A0A024RCT1	6892	6.796169666	12.91791437	26.54720226	9.13E-116	4.32E-113	253.54289	up	112.3642641
268	TBC1D9	Q6ZT07	23158	5.727577843	6.76264054	30.33733038	1.07E-140	1.08E-137	310.7267634	up	136.9662955
269	TCEAL4	Q96EI5	79921	-3.459228395	24.95512464	-6.661544651	4.66E-11	7.41E-10	13.94552843	down	9.130312867
270	TCIM	Q9NR00	56892	2.847813524	2.56614687	19.53032515	2.43E-71	4.47E-69	151.6573721	up	68.35009883
271	TFF3	A0A0A6YYJ4	7033	19.05139294	32.7488643	22.98039824	1.00E-92	3.13E-90	200.6975507	up	89.50398083
272	TMBIM6	P55061	7009	-2.980771049	23.6320136	-7.683478005	3.96E-14	8.20E-13	20.87863082	down	12.08639461
273	TMEM150C	B9EJG8	441027	5.272358191	11.00419164	18.06214892	1.17E-62	1.71E-60	131.7528471	up	59.765872
274	TMEM165	Q9HC07	55858	-2.339276767	3.649174703	-20.20167988	2.10E-75	4.35E-73	160.9758469	down	72.36101629
275	TMEM256	Q8N2U0	254863	2.773529255	4.090257104	21.31838643	2.81E-82	6.79E-80	176.7356277	up	79.16826075
276	TMSB10	P63313	9168	19.90635173	86.30870036	17.93743047	6.20E-62	8.78E-60	130.0949766	up	59.0565538
277	TMSB4X	A2VCK8	7114	11.51447292	28.64504579	14.80381695	1.22E-44	1.05E-42	90.47822446	up	41.97880886
278	TOB1	P50616	10140	2.034804199	9.159329813	9.498232227	1.78E-20	5.69E-19	35.28570713	up	18.24515991
279	TOMM7	Q75MR5	54543	-2.260325126	7.30136304	-13.48458883	5.96E-38	4.18E-36	75.1747442	down	35.37848995
280	TPM3	A0A0S2Z4I4	7170	-3.476890472	12.31333209	-15.65372324	3.79E-49	3.81E-47	100.8011792	down	46.41861175
281	TUBA1B	P68363	10376	-5.021524088	17.90175408	-14.94096027	2.34E-45	2.07E-43	92.12048925	down	42.68432251
282	TUBB4B	P68371	10383	-2.350618475	5.601408937	-15.4520865	4.59E-48	4.44E-46	98.32122397	down	45.35295562
283	TXN	P10599	7295	-5.515930425	11.51947208	-22.38241119	6.11E-89	1.74E-86	192.0142061	down	85.7587386
284	TYMP	B2RBL3	1890	5.13904429	10.15532143	18.17936806	2.44E-63	3.64E-61	133.3160001	up	60.43923999
285	UBC	P0CG48	7316	2.953437635	27.1398582	8.722490269	1.26E-17	3.37E-16	28.81077835	up	15.47175832
286	UGCG	A0A024R157	7357	4.508139107	6.171666253	23.28977151	1.07E-94	3.51E-92	205.2142905	up	91.45454401
287	UQCR11	O14957	10975	2.395989573	14.88673179	9.4600344	2.49E-20	7.87E-19	34.95618495	up	18.1040568
288	VAMP8	Q9BV40	8673	2.285702264	7.140510776	14.05297214	8.76E-41	6.86E-39	81.65545496	up	38.16369577
289	VIRMA	Q69YN4	25962	2.637120609	3.674229814	20.70180713	1.82E-78	3.96E-76	167.9961082	up	75.40189332
290	VMP1	Q96GC9	81671	-3.593754115	11.34520135	-13.84905143	9.28E-40	7.04E-38	79.31015704	down	37.15215932
291	VPS28	Q548N1	51160	-2.183293915	5.655297985	-14.64590193	8.10E-44	6.88E-42	88.59877785	down	41.16272096
292	VTCN1	Q7Z7D3	79679	-4.234003408	3.181564568	-27.19940783	4.89E-120	2.86E-117	263.3407053	down	116.5435117
293	WBP1	Q96G27	23559	2.473532994	4.575674658	18.46350276	5.31E-65	8.09E-63	137.1245915	up	62.09206592
294	WDR83OS	Q9Y284	51398	2.331062847	5.595956852	15.65943471	3.53E-49	3.57E-47	100.8716972	up	46.44743578
295	WWP1	Q9H0M0	11059	3.48316424	6.259861566	19.37024875	2.22E-70	3.92E-68	149.4544334	up	67.40678762
296	XBP1	P17861	7494	9.724094697	29.39212369	20.96742686	4.19E-80	9.92E-78	171.750027	up	77.00348668
297	YWHAE	P62258	7531	3.836798034	7.858924607	20.85385571	2.11E-79	4.83E-77	170.1428716	up	76.3162647
298	ZNF703	Q9H7S9	80139	6.653815807	17.57911719	20.16915745	3.31E-75	6.81E-73	160.5215814	up	72.16693531
