# Supplementary material for: DeepST: identifying spatial domains in spatial transcriptomics by deep learning
Source: Nucleic Acids Res. 2022 Oct 17;50(22):e131. doi: 10.1093/nar/gkac901 (PMC9825193; doi:10.1093/nar/gkac901)
Supplement: gkac901_Supplemental_Files [file gkac901_supplemental_files.zip › Supplementary Table 2.csv]

	category	ID	term	count	genes	logFC	adj_pval	zscore
407	BP	GO:0006413	translational initiation	53	EIF3H	-2.51205501955377	3.61894418890443e-49	-3.98345635451198
408	BP	GO:0006413	translational initiation	53	EIF4A1	5.26502498308595	3.61894418890443e-49	-3.98345635451198
409	BP	GO:0006413	translational initiation	53	HSPB1	-8.11765589834924	3.61894418890443e-49	-3.98345635451198
410	BP	GO:0006413	translational initiation	53	PABPC1	-3.43393216112869	3.61894418890443e-49	-3.98345635451198
411	BP	GO:0006413	translational initiation	53	RPL12	-4.47301055538853	3.61894418890443e-49	-3.98345635451198
412	BP	GO:0006413	translational initiation	53	RPL13	-9.02265110610614	3.61894418890443e-49	-3.98345635451198
413	BP	GO:0006413	translational initiation	53	RPL13A	-4.41622441484505	3.61894418890443e-49	-3.98345635451198
414	BP	GO:0006413	translational initiation	53	RPL15	2.34134810756884	3.61894418890443e-49	-3.98345635451198
415	BP	GO:0006413	translational initiation	53	RPL17	-7.67509235706729	3.61894418890443e-49	-3.98345635451198
416	BP	GO:0006413	translational initiation	53	RPL18	-5.43832326909581	3.61894418890443e-49	-3.98345635451198
417	BP	GO:0006413	translational initiation	53	RPL18A	-2.39375035669045	3.61894418890443e-49	-3.98345635451198
418	BP	GO:0006413	translational initiation	53	RPL23	-2.39723630446535	3.61894418890443e-49	-3.98345635451198
419	BP	GO:0006413	translational initiation	53	RPL23A	-3.0275359815633	3.61894418890443e-49	-3.98345635451198
420	BP	GO:0006413	translational initiation	53	RPL26	8.58469768458106	3.61894418890443e-49	-3.98345635451198
421	BP	GO:0006413	translational initiation	53	RPL3	3.77795179977023	3.61894418890443e-49	-3.98345635451198
422	BP	GO:0006413	translational initiation	53	RPL30	-2.38602979534197	3.61894418890443e-49	-3.98345635451198
423	BP	GO:0006413	translational initiation	53	RPL31	-3.97795895607254	3.61894418890443e-49	-3.98345635451198
424	BP	GO:0006413	translational initiation	53	RPL32	-4.75190631827231	3.61894418890443e-49	-3.98345635451198
425	BP	GO:0006413	translational initiation	53	RPL35A	-4.87719204148912	3.61894418890443e-49	-3.98345635451198
426	BP	GO:0006413	translational initiation	53	RPL36	2.86518934997386	3.61894418890443e-49	-3.98345635451198
427	BP	GO:0006413	translational initiation	53	RPL36A	-5.37909728920826	3.61894418890443e-49	-3.98345635451198
428	BP	GO:0006413	translational initiation	53	RPL37	-2.73063541042666	3.61894418890443e-49	-3.98345635451198
429	BP	GO:0006413	translational initiation	53	RPL37A	-14.3976342676165	3.61894418890443e-49	-3.98345635451198
430	BP	GO:0006413	translational initiation	53	RPL38	-4.40594308068903	3.61894418890443e-49	-3.98345635451198
431	BP	GO:0006413	translational initiation	53	RPL39	-6.1720834295509	3.61894418890443e-49	-3.98345635451198
432	BP	GO:0006413	translational initiation	53	RPL4	2.63821961853555	3.61894418890443e-49	-3.98345635451198
433	BP	GO:0006413	translational initiation	53	RPL41	-21.5963993194115	3.61894418890443e-49	-3.98345635451198
434	BP	GO:0006413	translational initiation	53	RPL7	5.08017204012149	3.61894418890443e-49	-3.98345635451198
435	BP	GO:0006413	translational initiation	53	RPL7A	-2.77575486607831	3.61894418890443e-49	-3.98345635451198
436	BP	GO:0006413	translational initiation	53	RPL8	-14.1100713865261	3.61894418890443e-49	-3.98345635451198
437	BP	GO:0006413	translational initiation	53	RPLP0	-2.73973210765608	3.61894418890443e-49	-3.98345635451198
438	BP	GO:0006413	translational initiation	53	RPLP1	-22.6852064471487	3.61894418890443e-49	-3.98345635451198
439	BP	GO:0006413	translational initiation	53	RPLP2	-5.10085907942191	3.61894418890443e-49	-3.98345635451198
440	BP	GO:0006413	translational initiation	53	RPS11	-2.06581298834634	3.61894418890443e-49	-3.98345635451198
441	BP	GO:0006413	translational initiation	53	RPS12	-9.26313257155081	3.61894418890443e-49	-3.98345635451198
442	BP	GO:0006413	translational initiation	53	RPS14	-3.22493921334339	3.61894418890443e-49	-3.98345635451198
443	BP	GO:0006413	translational initiation	53	RPS15	-2.96620823548233	3.61894418890443e-49	-3.98345635451198
444	BP	GO:0006413	translational initiation	53	RPS15A	-3.87550308507446	3.61894418890443e-49	-3.98345635451198
445	BP	GO:0006413	translational initiation	53	RPS16	-5.50922513887201	3.61894418890443e-49	-3.98345635451198
446	BP	GO:0006413	translational initiation	53	RPS17	3.23175589081952	3.61894418890443e-49	-3.98345635451198
447	BP	GO:0006413	translational initiation	53	RPS19	-12.7187519965987	3.61894418890443e-49	-3.98345635451198
448	BP	GO:0006413	translational initiation	53	RPS2	-4.31219022163371	3.61894418890443e-49	-3.98345635451198
449	BP	GO:0006413	translational initiation	53	RPS21	-9.67517877100813	3.61894418890443e-49	-3.98345635451198
450	BP	GO:0006413	translational initiation	53	RPS23	-5.34809833636981	3.61894418890443e-49	-3.98345635451198
451	BP	GO:0006413	translational initiation	53	RPS24	-2.20677896114565	3.61894418890443e-49	-3.98345635451198
452	BP	GO:0006413	translational initiation	53	RPS26	-3.40387557362541	3.61894418890443e-49	-3.98345635451198
453	BP	GO:0006413	translational initiation	53	RPS27	-24.7305547490292	3.61894418890443e-49	-3.98345635451198
454	BP	GO:0006413	translational initiation	53	RPS27A	2.85006004173905	3.61894418890443e-49	-3.98345635451198
455	BP	GO:0006413	translational initiation	53	RPS28	7.4910055867187	3.61894418890443e-49	-3.98345635451198
456	BP	GO:0006413	translational initiation	53	RPS29	3.97197033289394	3.61894418890443e-49	-3.98345635451198
457	BP	GO:0006413	translational initiation	53	RPS5	-2.55300421683863	3.61894418890443e-49	-3.98345635451198
458	BP	GO:0006413	translational initiation	53	RPS6	-4.95562876257756	3.61894418890443e-49	-3.98345635451198
459	BP	GO:0006413	translational initiation	53	RPSA	3.03158710386453	3.61894418890443e-49	-3.98345635451198
253	BP	GO:0000184	nuclear-transcribed mRNA catabolic process, nonsense-mediated decay	50	PABPC1	-3.43393216112869	1.40927025057023e-56	-3.95979797464467
254	BP	GO:0000184	nuclear-transcribed mRNA catabolic process, nonsense-mediated decay	50	RPL12	-4.47301055538853	1.40927025057023e-56	-3.95979797464467
255	BP	GO:0000184	nuclear-transcribed mRNA catabolic process, nonsense-mediated decay	50	RPL13	-9.02265110610614	1.40927025057023e-56	-3.95979797464467
256	BP	GO:0000184	nuclear-transcribed mRNA catabolic process, nonsense-mediated decay	50	RPL13A	-4.41622441484505	1.40927025057023e-56	-3.95979797464467
257	BP	GO:0000184	nuclear-transcribed mRNA catabolic process, nonsense-mediated decay	50	RPL15	2.34134810756884	1.40927025057023e-56	-3.95979797464467
258	BP	GO:0000184	nuclear-transcribed mRNA catabolic process, nonsense-mediated decay	50	RPL17	-7.67509235706729	1.40927025057023e-56	-3.95979797464467
259	BP	GO:0000184	nuclear-transcribed mRNA catabolic process, nonsense-mediated decay	50	RPL18	-5.43832326909581	1.40927025057023e-56	-3.95979797464467
260	BP	GO:0000184	nuclear-transcribed mRNA catabolic process, nonsense-mediated decay	50	RPL18A	-2.39375035669045	1.40927025057023e-56	-3.95979797464467
261	BP	GO:0000184	nuclear-transcribed mRNA catabolic process, nonsense-mediated decay	50	RPL23	-2.39723630446535	1.40927025057023e-56	-3.95979797464467
262	BP	GO:0000184	nuclear-transcribed mRNA catabolic process, nonsense-mediated decay	50	RPL23A	-3.0275359815633	1.40927025057023e-56	-3.95979797464467
263	BP	GO:0000184	nuclear-transcribed mRNA catabolic process, nonsense-mediated decay	50	RPL26	8.58469768458106	1.40927025057023e-56	-3.95979797464467
264	BP	GO:0000184	nuclear-transcribed mRNA catabolic process, nonsense-mediated decay	50	RPL3	3.77795179977023	1.40927025057023e-56	-3.95979797464467
265	BP	GO:0000184	nuclear-transcribed mRNA catabolic process, nonsense-mediated decay	50	RPL30	-2.38602979534197	1.40927025057023e-56	-3.95979797464467
266	BP	GO:0000184	nuclear-transcribed mRNA catabolic process, nonsense-mediated decay	50	RPL31	-3.97795895607254	1.40927025057023e-56	-3.95979797464467
267	BP	GO:0000184	nuclear-transcribed mRNA catabolic process, nonsense-mediated decay	50	RPL32	-4.75190631827231	1.40927025057023e-56	-3.95979797464467
268	BP	GO:0000184	nuclear-transcribed mRNA catabolic process, nonsense-mediated decay	50	RPL35A	-4.87719204148912	1.40927025057023e-56	-3.95979797464467
269	BP	GO:0000184	nuclear-transcribed mRNA catabolic process, nonsense-mediated decay	50	RPL36	2.86518934997386	1.40927025057023e-56	-3.95979797464467
270	BP	GO:0000184	nuclear-transcribed mRNA catabolic process, nonsense-mediated decay	50	RPL36A	-5.37909728920826	1.40927025057023e-56	-3.95979797464467
271	BP	GO:0000184	nuclear-transcribed mRNA catabolic process, nonsense-mediated decay	50	RPL37	-2.73063541042666	1.40927025057023e-56	-3.95979797464467
272	BP	GO:0000184	nuclear-transcribed mRNA catabolic process, nonsense-mediated decay	50	RPL37A	-14.3976342676165	1.40927025057023e-56	-3.95979797464467
273	BP	GO:0000184	nuclear-transcribed mRNA catabolic process, nonsense-mediated decay	50	RPL38	-4.40594308068903	1.40927025057023e-56	-3.95979797464467
274	BP	GO:0000184	nuclear-transcribed mRNA catabolic process, nonsense-mediated decay	50	RPL39	-6.1720834295509	1.40927025057023e-56	-3.95979797464467
275	BP	GO:0000184	nuclear-transcribed mRNA catabolic process, nonsense-mediated decay	50	RPL4	2.63821961853555	1.40927025057023e-56	-3.95979797464467
276	BP	GO:0000184	nuclear-transcribed mRNA catabolic process, nonsense-mediated decay	50	RPL41	-21.5963993194115	1.40927025057023e-56	-3.95979797464467
277	BP	GO:0000184	nuclear-transcribed mRNA catabolic process, nonsense-mediated decay	50	RPL7	5.08017204012149	1.40927025057023e-56	-3.95979797464467
278	BP	GO:0000184	nuclear-transcribed mRNA catabolic process, nonsense-mediated decay	50	RPL7A	-2.77575486607831	1.40927025057023e-56	-3.95979797464467
279	BP	GO:0000184	nuclear-transcribed mRNA catabolic process, nonsense-mediated decay	50	RPL8	-14.1100713865261	1.40927025057023e-56	-3.95979797464467
280	BP	GO:0000184	nuclear-transcribed mRNA catabolic process, nonsense-mediated decay	50	RPLP0	-2.73973210765608	1.40927025057023e-56	-3.95979797464467
281	BP	GO:0000184	nuclear-transcribed mRNA catabolic process, nonsense-mediated decay	50	RPLP1	-22.6852064471487	1.40927025057023e-56	-3.95979797464467
282	BP	GO:0000184	nuclear-transcribed mRNA catabolic process, nonsense-mediated decay	50	RPLP2	-5.10085907942191	1.40927025057023e-56	-3.95979797464467
283	BP	GO:0000184	nuclear-transcribed mRNA catabolic process, nonsense-mediated decay	50	RPS11	-2.06581298834634	1.40927025057023e-56	-3.95979797464467
284	BP	GO:0000184	nuclear-transcribed mRNA catabolic process, nonsense-mediated decay	50	RPS12	-9.26313257155081	1.40927025057023e-56	-3.95979797464467
285	BP	GO:0000184	nuclear-transcribed mRNA catabolic process, nonsense-mediated decay	50	RPS14	-3.22493921334339	1.40927025057023e-56	-3.95979797464467
286	BP	GO:0000184	nuclear-transcribed mRNA catabolic process, nonsense-mediated decay	50	RPS15	-2.96620823548233	1.40927025057023e-56	-3.95979797464467
287	BP	GO:0000184	nuclear-transcribed mRNA catabolic process, nonsense-mediated decay	50	RPS15A	-3.87550308507446	1.40927025057023e-56	-3.95979797464467
288	BP	GO:0000184	nuclear-transcribed mRNA catabolic process, nonsense-mediated decay	50	RPS16	-5.50922513887201	1.40927025057023e-56	-3.95979797464467
289	BP	GO:0000184	nuclear-transcribed mRNA catabolic process, nonsense-mediated decay	50	RPS17	3.23175589081952	1.40927025057023e-56	-3.95979797464467
290	BP	GO:0000184	nuclear-transcribed mRNA catabolic process, nonsense-mediated decay	50	RPS19	-12.7187519965987	1.40927025057023e-56	-3.95979797464467
291	BP	GO:0000184	nuclear-transcribed mRNA catabolic process, nonsense-mediated decay	50	RPS2	-4.31219022163371	1.40927025057023e-56	-3.95979797464467
292	BP	GO:0000184	nuclear-transcribed mRNA catabolic process, nonsense-mediated decay	50	RPS21	-9.67517877100813	1.40927025057023e-56	-3.95979797464467
293	BP	GO:0000184	nuclear-transcribed mRNA catabolic process, nonsense-mediated decay	50	RPS23	-5.34809833636981	1.40927025057023e-56	-3.95979797464467
294	BP	GO:0000184	nuclear-transcribed mRNA catabolic process, nonsense-mediated decay	50	RPS24	-2.20677896114565	1.40927025057023e-56	-3.95979797464467
295	BP	GO:0000184	nuclear-transcribed mRNA catabolic process, nonsense-mediated decay	50	RPS26	-3.40387557362541	1.40927025057023e-56	-3.95979797464467
296	BP	GO:0000184	nuclear-transcribed mRNA catabolic process, nonsense-mediated decay	50	RPS27	-24.7305547490292	1.40927025057023e-56	-3.95979797464467
297	BP	GO:0000184	nuclear-transcribed mRNA catabolic process, nonsense-mediated decay	50	RPS27A	2.85006004173905	1.40927025057023e-56	-3.95979797464467
298	BP	GO:0000184	nuclear-transcribed mRNA catabolic process, nonsense-mediated decay	50	RPS28	7.4910055867187	1.40927025057023e-56	-3.95979797464467
299	BP	GO:0000184	nuclear-transcribed mRNA catabolic process, nonsense-mediated decay	50	RPS29	3.97197033289394	1.40927025057023e-56	-3.95979797464467
300	BP	GO:0000184	nuclear-transcribed mRNA catabolic process, nonsense-mediated decay	50	RPS5	-2.55300421683863	1.40927025057023e-56	-3.95979797464467
301	BP	GO:0000184	nuclear-transcribed mRNA catabolic process, nonsense-mediated decay	50	RPS6	-4.95562876257756	1.40927025057023e-56	-3.95979797464467
302	BP	GO:0000184	nuclear-transcribed mRNA catabolic process, nonsense-mediated decay	50	RPSA	3.03158710386453	1.40927025057023e-56	-3.95979797464467
303	BP	GO:0070972	protein localization to endoplasmic reticulum	52	KDELR2	-2.55580478157804	1.24748946788047e-53	-3.8829013735766
304	BP	GO:0070972	protein localization to endoplasmic reticulum	52	RPL12	-4.47301055538853	1.24748946788047e-53	-3.8829013735766
305	BP	GO:0070972	protein localization to endoplasmic reticulum	52	RPL13	-9.02265110610614	1.24748946788047e-53	-3.8829013735766
306	BP	GO:0070972	protein localization to endoplasmic reticulum	52	RPL13A	-4.41622441484505	1.24748946788047e-53	-3.8829013735766
307	BP	GO:0070972	protein localization to endoplasmic reticulum	52	RPL15	2.34134810756884	1.24748946788047e-53	-3.8829013735766
308	BP	GO:0070972	protein localization to endoplasmic reticulum	52	RPL17	-7.67509235706729	1.24748946788047e-53	-3.8829013735766
309	BP	GO:0070972	protein localization to endoplasmic reticulum	52	RPL18	-5.43832326909581	1.24748946788047e-53	-3.8829013735766
310	BP	GO:0070972	protein localization to endoplasmic reticulum	52	RPL18A	-2.39375035669045	1.24748946788047e-53	-3.8829013735766
311	BP	GO:0070972	protein localization to endoplasmic reticulum	52	RPL23	-2.39723630446535	1.24748946788047e-53	-3.8829013735766
312	BP	GO:0070972	protein localization to endoplasmic reticulum	52	RPL23A	-3.0275359815633	1.24748946788047e-53	-3.8829013735766
313	BP	GO:0070972	protein localization to endoplasmic reticulum	52	RPL26	8.58469768458106	1.24748946788047e-53	-3.8829013735766
314	BP	GO:0070972	protein localization to endoplasmic reticulum	52	RPL3	3.77795179977023	1.24748946788047e-53	-3.8829013735766
315	BP	GO:0070972	protein localization to endoplasmic reticulum	52	RPL30	-2.38602979534197	1.24748946788047e-53	-3.8829013735766
316	BP	GO:0070972	protein localization to endoplasmic reticulum	52	RPL31	-3.97795895607254	1.24748946788047e-53	-3.8829013735766
317	BP	GO:0070972	protein localization to endoplasmic reticulum	52	RPL32	-4.75190631827231	1.24748946788047e-53	-3.8829013735766
318	BP	GO:0070972	protein localization to endoplasmic reticulum	52	RPL35A	-4.87719204148912	1.24748946788047e-53	-3.8829013735766
319	BP	GO:0070972	protein localization to endoplasmic reticulum	52	RPL36	2.86518934997386	1.24748946788047e-53	-3.8829013735766
320	BP	GO:0070972	protein localization to endoplasmic reticulum	52	RPL36A	-5.37909728920826	1.24748946788047e-53	-3.8829013735766
321	BP	GO:0070972	protein localization to endoplasmic reticulum	52	RPL37	-2.73063541042666	1.24748946788047e-53	-3.8829013735766
322	BP	GO:0070972	protein localization to endoplasmic reticulum	52	RPL37A	-14.3976342676165	1.24748946788047e-53	-3.8829013735766
323	BP	GO:0070972	protein localization to endoplasmic reticulum	52	RPL38	-4.40594308068903	1.24748946788047e-53	-3.8829013735766
324	BP	GO:0070972	protein localization to endoplasmic reticulum	52	RPL39	-6.1720834295509	1.24748946788047e-53	-3.8829013735766
325	BP	GO:0070972	protein localization to endoplasmic reticulum	52	RPL4	2.63821961853555	1.24748946788047e-53	-3.8829013735766
326	BP	GO:0070972	protein localization to endoplasmic reticulum	52	RPL41	-21.5963993194115	1.24748946788047e-53	-3.8829013735766
327	BP	GO:0070972	protein localization to endoplasmic reticulum	52	RPL7	5.08017204012149	1.24748946788047e-53	-3.8829013735766
328	BP	GO:0070972	protein localization to endoplasmic reticulum	52	RPL7A	-2.77575486607831	1.24748946788047e-53	-3.8829013735766
329	BP	GO:0070972	protein localization to endoplasmic reticulum	52	RPL8	-14.1100713865261	1.24748946788047e-53	-3.8829013735766
330	BP	GO:0070972	protein localization to endoplasmic reticulum	52	RPLP0	-2.73973210765608	1.24748946788047e-53	-3.8829013735766
331	BP	GO:0070972	protein localization to endoplasmic reticulum	52	RPLP1	-22.6852064471487	1.24748946788047e-53	-3.8829013735766
332	BP	GO:0070972	protein localization to endoplasmic reticulum	52	RPLP2	-5.10085907942191	1.24748946788047e-53	-3.8829013735766
333	BP	GO:0070972	protein localization to endoplasmic reticulum	52	RPS11	-2.06581298834634	1.24748946788047e-53	-3.8829013735766
334	BP	GO:0070972	protein localization to endoplasmic reticulum	52	RPS12	-9.26313257155081	1.24748946788047e-53	-3.8829013735766
335	BP	GO:0070972	protein localization to endoplasmic reticulum	52	RPS14	-3.22493921334339	1.24748946788047e-53	-3.8829013735766
336	BP	GO:0070972	protein localization to endoplasmic reticulum	52	RPS15	-2.96620823548233	1.24748946788047e-53	-3.8829013735766
337	BP	GO:0070972	protein localization to endoplasmic reticulum	52	RPS15A	-3.87550308507446	1.24748946788047e-53	-3.8829013735766
338	BP	GO:0070972	protein localization to endoplasmic reticulum	52	RPS16	-5.50922513887201	1.24748946788047e-53	-3.8829013735766
339	BP	GO:0070972	protein localization to endoplasmic reticulum	52	RPS17	3.23175589081952	1.24748946788047e-53	-3.8829013735766
340	BP	GO:0070972	protein localization to endoplasmic reticulum	52	RPS19	-12.7187519965987	1.24748946788047e-53	-3.8829013735766
341	BP	GO:0070972	protein localization to endoplasmic reticulum	52	RPS2	-4.31219022163371	1.24748946788047e-53	-3.8829013735766
342	BP	GO:0070972	protein localization to endoplasmic reticulum	52	RPS21	-9.67517877100813	1.24748946788047e-53	-3.8829013735766
343	BP	GO:0070972	protein localization to endoplasmic reticulum	52	RPS23	-5.34809833636981	1.24748946788047e-53	-3.8829013735766
344	BP	GO:0070972	protein localization to endoplasmic reticulum	52	RPS24	-2.20677896114565	1.24748946788047e-53	-3.8829013735766
345	BP	GO:0070972	protein localization to endoplasmic reticulum	52	RPS26	-3.40387557362541	1.24748946788047e-53	-3.8829013735766
346	BP	GO:0070972	protein localization to endoplasmic reticulum	52	RPS27	-24.7305547490292	1.24748946788047e-53	-3.8829013735766
347	BP	GO:0070972	protein localization to endoplasmic reticulum	52	RPS27A	2.85006004173905	1.24748946788047e-53	-3.8829013735766
348	BP	GO:0070972	protein localization to endoplasmic reticulum	52	RPS28	7.4910055867187	1.24748946788047e-53	-3.8829013735766
349	BP	GO:0070972	protein localization to endoplasmic reticulum	52	RPS29	3.97197033289394	1.24748946788047e-53	-3.8829013735766
350	BP	GO:0070972	protein localization to endoplasmic reticulum	52	RPS5	-2.55300421683863	1.24748946788047e-53	-3.8829013735766
351	BP	GO:0070972	protein localization to endoplasmic reticulum	52	RPS6	-4.95562876257756	1.24748946788047e-53	-3.8829013735766
352	BP	GO:0070972	protein localization to endoplasmic reticulum	52	RPSA	3.03158710386453	1.24748946788047e-53	-3.8829013735766
353	BP	GO:0070972	protein localization to endoplasmic reticulum	52	SEC61G	-2.72060668385814	1.24748946788047e-53	-3.8829013735766
354	BP	GO:0070972	protein localization to endoplasmic reticulum	52	SRP14	2.11628024230515	1.24748946788047e-53	-3.8829013735766
616	BP	GO:0000956	nuclear-transcribed mRNA catabolic process	52	CSDE1	-2.09476811808764	1.33411693899143e-45	-3.8829013735766
617	BP	GO:0000956	nuclear-transcribed mRNA catabolic process	52	PABPC1	-3.43393216112869	1.33411693899143e-45	-3.8829013735766
618	BP	GO:0000956	nuclear-transcribed mRNA catabolic process	52	RPL12	-4.47301055538853	1.33411693899143e-45	-3.8829013735766
619	BP	GO:0000956	nuclear-transcribed mRNA catabolic process	52	RPL13	-9.02265110610614	1.33411693899143e-45	-3.8829013735766
620	BP	GO:0000956	nuclear-transcribed mRNA catabolic process	52	RPL13A	-4.41622441484505	1.33411693899143e-45	-3.8829013735766
621	BP	GO:0000956	nuclear-transcribed mRNA catabolic process	52	RPL15	2.34134810756884	1.33411693899143e-45	-3.8829013735766
622	BP	GO:0000956	nuclear-transcribed mRNA catabolic process	52	RPL17	-7.67509235706729	1.33411693899143e-45	-3.8829013735766
623	BP	GO:0000956	nuclear-transcribed mRNA catabolic process	52	RPL18	-5.43832326909581	1.33411693899143e-45	-3.8829013735766
624	BP	GO:0000956	nuclear-transcribed mRNA catabolic process	52	RPL18A	-2.39375035669045	1.33411693899143e-45	-3.8829013735766
625	BP	GO:0000956	nuclear-transcribed mRNA catabolic process	52	RPL23	-2.39723630446535	1.33411693899143e-45	-3.8829013735766
626	BP	GO:0000956	nuclear-transcribed mRNA catabolic process	52	RPL23A	-3.0275359815633	1.33411693899143e-45	-3.8829013735766
627	BP	GO:0000956	nuclear-transcribed mRNA catabolic process	52	RPL26	8.58469768458106	1.33411693899143e-45	-3.8829013735766
628	BP	GO:0000956	nuclear-transcribed mRNA catabolic process	52	RPL3	3.77795179977023	1.33411693899143e-45	-3.8829013735766
629	BP	GO:0000956	nuclear-transcribed mRNA catabolic process	52	RPL30	-2.38602979534197	1.33411693899143e-45	-3.8829013735766
630	BP	GO:0000956	nuclear-transcribed mRNA catabolic process	52	RPL31	-3.97795895607254	1.33411693899143e-45	-3.8829013735766
631	BP	GO:0000956	nuclear-transcribed mRNA catabolic process	52	RPL32	-4.75190631827231	1.33411693899143e-45	-3.8829013735766
632	BP	GO:0000956	nuclear-transcribed mRNA catabolic process	52	RPL35A	-4.87719204148912	1.33411693899143e-45	-3.8829013735766
633	BP	GO:0000956	nuclear-transcribed mRNA catabolic process	52	RPL36	2.86518934997386	1.33411693899143e-45	-3.8829013735766
634	BP	GO:0000956	nuclear-transcribed mRNA catabolic process	52	RPL36A	-5.37909728920826	1.33411693899143e-45	-3.8829013735766
635	BP	GO:0000956	nuclear-transcribed mRNA catabolic process	52	RPL37	-2.73063541042666	1.33411693899143e-45	-3.8829013735766
636	BP	GO:0000956	nuclear-transcribed mRNA catabolic process	52	RPL37A	-14.3976342676165	1.33411693899143e-45	-3.8829013735766
637	BP	GO:0000956	nuclear-transcribed mRNA catabolic process	52	RPL38	-4.40594308068903	1.33411693899143e-45	-3.8829013735766
638	BP	GO:0000956	nuclear-transcribed mRNA catabolic process	52	RPL39	-6.1720834295509	1.33411693899143e-45	-3.8829013735766
639	BP	GO:0000956	nuclear-transcribed mRNA catabolic process	52	RPL4	2.63821961853555	1.33411693899143e-45	-3.8829013735766
640	BP	GO:0000956	nuclear-transcribed mRNA catabolic process	52	RPL41	-21.5963993194115	1.33411693899143e-45	-3.8829013735766
641	BP	GO:0000956	nuclear-transcribed mRNA catabolic process	52	RPL7	5.08017204012149	1.33411693899143e-45	-3.8829013735766
642	BP	GO:0000956	nuclear-transcribed mRNA catabolic process	52	RPL7A	-2.77575486607831	1.33411693899143e-45	-3.8829013735766
643	BP	GO:0000956	nuclear-transcribed mRNA catabolic process	52	RPL8	-14.1100713865261	1.33411693899143e-45	-3.8829013735766
644	BP	GO:0000956	nuclear-transcribed mRNA catabolic process	52	RPLP0	-2.73973210765608	1.33411693899143e-45	-3.8829013735766
645	BP	GO:0000956	nuclear-transcribed mRNA catabolic process	52	RPLP1	-22.6852064471487	1.33411693899143e-45	-3.8829013735766
646	BP	GO:0000956	nuclear-transcribed mRNA catabolic process	52	RPLP2	-5.10085907942191	1.33411693899143e-45	-3.8829013735766
647	BP	GO:0000956	nuclear-transcribed mRNA catabolic process	52	RPS11	-2.06581298834634	1.33411693899143e-45	-3.8829013735766
648	BP	GO:0000956	nuclear-transcribed mRNA catabolic process	52	RPS12	-9.26313257155081	1.33411693899143e-45	-3.8829013735766
649	BP	GO:0000956	nuclear-transcribed mRNA catabolic process	52	RPS14	-3.22493921334339	1.33411693899143e-45	-3.8829013735766
650	BP	GO:0000956	nuclear-transcribed mRNA catabolic process	52	RPS15	-2.96620823548233	1.33411693899143e-45	-3.8829013735766
651	BP	GO:0000956	nuclear-transcribed mRNA catabolic process	52	RPS15A	-3.87550308507446	1.33411693899143e-45	-3.8829013735766
652	BP	GO:0000956	nuclear-transcribed mRNA catabolic process	52	RPS16	-5.50922513887201	1.33411693899143e-45	-3.8829013735766
653	BP	GO:0000956	nuclear-transcribed mRNA catabolic process	52	RPS17	3.23175589081952	1.33411693899143e-45	-3.8829013735766
654	BP	GO:0000956	nuclear-transcribed mRNA catabolic process	52	RPS19	-12.7187519965987	1.33411693899143e-45	-3.8829013735766
655	BP	GO:0000956	nuclear-transcribed mRNA catabolic process	52	RPS2	-4.31219022163371	1.33411693899143e-45	-3.8829013735766
656	BP	GO:0000956	nuclear-transcribed mRNA catabolic process	52	RPS21	-9.67517877100813	1.33411693899143e-45	-3.8829013735766
657	BP	GO:0000956	nuclear-transcribed mRNA catabolic process	52	RPS23	-5.34809833636981	1.33411693899143e-45	-3.8829013735766
658	BP	GO:0000956	nuclear-transcribed mRNA catabolic process	52	RPS24	-2.20677896114565	1.33411693899143e-45	-3.8829013735766
659	BP	GO:0000956	nuclear-transcribed mRNA catabolic process	52	RPS26	-3.40387557362541	1.33411693899143e-45	-3.8829013735766
660	BP	GO:0000956	nuclear-transcribed mRNA catabolic process	52	RPS27	-24.7305547490292	1.33411693899143e-45	-3.8829013735766
661	BP	GO:0000956	nuclear-transcribed mRNA catabolic process	52	RPS27A	2.85006004173905	1.33411693899143e-45	-3.8829013735766
662	BP	GO:0000956	nuclear-transcribed mRNA catabolic process	52	RPS28	7.4910055867187	1.33411693899143e-45	-3.8829013735766
663	BP	GO:0000956	nuclear-transcribed mRNA catabolic process	52	RPS29	3.97197033289394	1.33411693899143e-45	-3.8829013735766
664	BP	GO:0000956	nuclear-transcribed mRNA catabolic process	52	RPS5	-2.55300421683863	1.33411693899143e-45	-3.8829013735766
665	BP	GO:0000956	nuclear-transcribed mRNA catabolic process	52	RPS6	-4.95562876257756	1.33411693899143e-45	-3.8829013735766
666	BP	GO:0000956	nuclear-transcribed mRNA catabolic process	52	RPSA	3.03158710386453	1.33411693899143e-45	-3.8829013735766
667	BP	GO:0000956	nuclear-transcribed mRNA catabolic process	52	TOB1	2.03480419913239	1.33411693899143e-45	-3.8829013735766
668	MF	GO:0003735	structural constituent of ribosome	49	RPL12	-4.47301055538853	1.49922750144713e-41	-3.85714285714286
669	MF	GO:0003735	structural constituent of ribosome	49	RPL13	-9.02265110610614	1.49922750144713e-41	-3.85714285714286
670	MF	GO:0003735	structural constituent of ribosome	49	RPL13A	-4.41622441484505	1.49922750144713e-41	-3.85714285714286
671	MF	GO:0003735	structural constituent of ribosome	49	RPL15	2.34134810756884	1.49922750144713e-41	-3.85714285714286
672	MF	GO:0003735	structural constituent of ribosome	49	RPL17	-7.67509235706729	1.49922750144713e-41	-3.85714285714286
673	MF	GO:0003735	structural constituent of ribosome	49	RPL18	-5.43832326909581	1.49922750144713e-41	-3.85714285714286
674	MF	GO:0003735	structural constituent of ribosome	49	RPL18A	-2.39375035669045	1.49922750144713e-41	-3.85714285714286
675	MF	GO:0003735	structural constituent of ribosome	49	RPL23	-2.39723630446535	1.49922750144713e-41	-3.85714285714286
676	MF	GO:0003735	structural constituent of ribosome	49	RPL23A	-3.0275359815633	1.49922750144713e-41	-3.85714285714286
677	MF	GO:0003735	structural constituent of ribosome	49	RPL26	8.58469768458106	1.49922750144713e-41	-3.85714285714286
678	MF	GO:0003735	structural constituent of ribosome	49	RPL3	3.77795179977023	1.49922750144713e-41	-3.85714285714286
679	MF	GO:0003735	structural constituent of ribosome	49	RPL30	-2.38602979534197	1.49922750144713e-41	-3.85714285714286
680	MF	GO:0003735	structural constituent of ribosome	49	RPL31	-3.97795895607254	1.49922750144713e-41	-3.85714285714286
681	MF	GO:0003735	structural constituent of ribosome	49	RPL32	-4.75190631827231	1.49922750144713e-41	-3.85714285714286
682	MF	GO:0003735	structural constituent of ribosome	49	RPL35A	-4.87719204148912	1.49922750144713e-41	-3.85714285714286
683	MF	GO:0003735	structural constituent of ribosome	49	RPL36	2.86518934997386	1.49922750144713e-41	-3.85714285714286
684	MF	GO:0003735	structural constituent of ribosome	49	RPL36A	-5.37909728920826	1.49922750144713e-41	-3.85714285714286
685	MF	GO:0003735	structural constituent of ribosome	49	RPL37	-2.73063541042666	1.49922750144713e-41	-3.85714285714286
686	MF	GO:0003735	structural constituent of ribosome	49	RPL37A	-14.3976342676165	1.49922750144713e-41	-3.85714285714286
687	MF	GO:0003735	structural constituent of ribosome	49	RPL38	-4.40594308068903	1.49922750144713e-41	-3.85714285714286
688	MF	GO:0003735	structural constituent of ribosome	49	RPL39	-6.1720834295509	1.49922750144713e-41	-3.85714285714286
689	MF	GO:0003735	structural constituent of ribosome	49	RPL4	2.63821961853555	1.49922750144713e-41	-3.85714285714286
690	MF	GO:0003735	structural constituent of ribosome	49	RPL41	-21.5963993194115	1.49922750144713e-41	-3.85714285714286
691	MF	GO:0003735	structural constituent of ribosome	49	RPL7	5.08017204012149	1.49922750144713e-41	-3.85714285714286
692	MF	GO:0003735	structural constituent of ribosome	49	RPL7A	-2.77575486607831	1.49922750144713e-41	-3.85714285714286
693	MF	GO:0003735	structural constituent of ribosome	49	RPL8	-14.1100713865261	1.49922750144713e-41	-3.85714285714286
694	MF	GO:0003735	structural constituent of ribosome	49	RPLP0	-2.73973210765608	1.49922750144713e-41	-3.85714285714286
695	MF	GO:0003735	structural constituent of ribosome	49	RPLP1	-22.6852064471487	1.49922750144713e-41	-3.85714285714286
696	MF	GO:0003735	structural constituent of ribosome	49	RPLP2	-5.10085907942191	1.49922750144713e-41	-3.85714285714286
697	MF	GO:0003735	structural constituent of ribosome	49	RPS11	-2.06581298834634	1.49922750144713e-41	-3.85714285714286
698	MF	GO:0003735	structural constituent of ribosome	49	RPS12	-9.26313257155081	1.49922750144713e-41	-3.85714285714286
699	MF	GO:0003735	structural constituent of ribosome	49	RPS14	-3.22493921334339	1.49922750144713e-41	-3.85714285714286
700	MF	GO:0003735	structural constituent of ribosome	49	RPS15	-2.96620823548233	1.49922750144713e-41	-3.85714285714286
701	MF	GO:0003735	structural constituent of ribosome	49	RPS15A	-3.87550308507446	1.49922750144713e-41	-3.85714285714286
702	MF	GO:0003735	structural constituent of ribosome	49	RPS16	-5.50922513887201	1.49922750144713e-41	-3.85714285714286
703	MF	GO:0003735	structural constituent of ribosome	49	RPS17	3.23175589081952	1.49922750144713e-41	-3.85714285714286
704	MF	GO:0003735	structural constituent of ribosome	49	RPS19	-12.7187519965987	1.49922750144713e-41	-3.85714285714286
705	MF	GO:0003735	structural constituent of ribosome	49	RPS2	-4.31219022163371	1.49922750144713e-41	-3.85714285714286
706	MF	GO:0003735	structural constituent of ribosome	49	RPS21	-9.67517877100813	1.49922750144713e-41	-3.85714285714286
707	MF	GO:0003735	structural constituent of ribosome	49	RPS23	-5.34809833636981	1.49922750144713e-41	-3.85714285714286
708	MF	GO:0003735	structural constituent of ribosome	49	RPS24	-2.20677896114565	1.49922750144713e-41	-3.85714285714286
709	MF	GO:0003735	structural constituent of ribosome	49	RPS26	-3.40387557362541	1.49922750144713e-41	-3.85714285714286
710	MF	GO:0003735	structural constituent of ribosome	49	RPS27	-24.7305547490292	1.49922750144713e-41	-3.85714285714286
711	MF	GO:0003735	structural constituent of ribosome	49	RPS27A	2.85006004173905	1.49922750144713e-41	-3.85714285714286
712	MF	GO:0003735	structural constituent of ribosome	49	RPS28	7.4910055867187	1.49922750144713e-41	-3.85714285714286
713	MF	GO:0003735	structural constituent of ribosome	49	RPS29	3.97197033289394	1.49922750144713e-41	-3.85714285714286
714	MF	GO:0003735	structural constituent of ribosome	49	RPS5	-2.55300421683863	1.49922750144713e-41	-3.85714285714286
715	MF	GO:0003735	structural constituent of ribosome	49	RPS6	-4.95562876257756	1.49922750144713e-41	-3.85714285714286
716	MF	GO:0003735	structural constituent of ribosome	49	RPSA	3.03158710386453	1.49922750144713e-41	-3.85714285714286
151	BP	GO:0045047	protein targeting to ER	51	RPL12	-4.47301055538853	4.17785049878016e-58	-3.78075622687563
152	BP	GO:0045047	protein targeting to ER	51	RPL13	-9.02265110610614	4.17785049878016e-58	-3.78075622687563
153	BP	GO:0045047	protein targeting to ER	51	RPL13A	-4.41622441484505	4.17785049878016e-58	-3.78075622687563
154	BP	GO:0045047	protein targeting to ER	51	RPL15	2.34134810756884	4.17785049878016e-58	-3.78075622687563
155	BP	GO:0045047	protein targeting to ER	51	RPL17	-7.67509235706729	4.17785049878016e-58	-3.78075622687563
156	BP	GO:0045047	protein targeting to ER	51	RPL18	-5.43832326909581	4.17785049878016e-58	-3.78075622687563
157	BP	GO:0045047	protein targeting to ER	51	RPL18A	-2.39375035669045	4.17785049878016e-58	-3.78075622687563
158	BP	GO:0045047	protein targeting to ER	51	RPL23	-2.39723630446535	4.17785049878016e-58	-3.78075622687563
159	BP	GO:0045047	protein targeting to ER	51	RPL23A	-3.0275359815633	4.17785049878016e-58	-3.78075622687563
160	BP	GO:0045047	protein targeting to ER	51	RPL26	8.58469768458106	4.17785049878016e-58	-3.78075622687563
161	BP	GO:0045047	protein targeting to ER	51	RPL3	3.77795179977023	4.17785049878016e-58	-3.78075622687563
162	BP	GO:0045047	protein targeting to ER	51	RPL30	-2.38602979534197	4.17785049878016e-58	-3.78075622687563
163	BP	GO:0045047	protein targeting to ER	51	RPL31	-3.97795895607254	4.17785049878016e-58	-3.78075622687563
164	BP	GO:0045047	protein targeting to ER	51	RPL32	-4.75190631827231	4.17785049878016e-58	-3.78075622687563
165	BP	GO:0045047	protein targeting to ER	51	RPL35A	-4.87719204148912	4.17785049878016e-58	-3.78075622687563
166	BP	GO:0045047	protein targeting to ER	51	RPL36	2.86518934997386	4.17785049878016e-58	-3.78075622687563
167	BP	GO:0045047	protein targeting to ER	51	RPL36A	-5.37909728920826	4.17785049878016e-58	-3.78075622687563
168	BP	GO:0045047	protein targeting to ER	51	RPL37	-2.73063541042666	4.17785049878016e-58	-3.78075622687563
169	BP	GO:0045047	protein targeting to ER	51	RPL37A	-14.3976342676165	4.17785049878016e-58	-3.78075622687563
170	BP	GO:0045047	protein targeting to ER	51	RPL38	-4.40594308068903	4.17785049878016e-58	-3.78075622687563
171	BP	GO:0045047	protein targeting to ER	51	RPL39	-6.1720834295509	4.17785049878016e-58	-3.78075622687563
172	BP	GO:0045047	protein targeting to ER	51	RPL4	2.63821961853555	4.17785049878016e-58	-3.78075622687563
173	BP	GO:0045047	protein targeting to ER	51	RPL41	-21.5963993194115	4.17785049878016e-58	-3.78075622687563
174	BP	GO:0045047	protein targeting to ER	51	RPL7	5.08017204012149	4.17785049878016e-58	-3.78075622687563
175	BP	GO:0045047	protein targeting to ER	51	RPL7A	-2.77575486607831	4.17785049878016e-58	-3.78075622687563
176	BP	GO:0045047	protein targeting to ER	51	RPL8	-14.1100713865261	4.17785049878016e-58	-3.78075622687563
177	BP	GO:0045047	protein targeting to ER	51	RPLP0	-2.73973210765608	4.17785049878016e-58	-3.78075622687563
178	BP	GO:0045047	protein targeting to ER	51	RPLP1	-22.6852064471487	4.17785049878016e-58	-3.78075622687563
179	BP	GO:0045047	protein targeting to ER	51	RPLP2	-5.10085907942191	4.17785049878016e-58	-3.78075622687563
180	BP	GO:0045047	protein targeting to ER	51	RPS11	-2.06581298834634	4.17785049878016e-58	-3.78075622687563
181	BP	GO:0045047	protein targeting to ER	51	RPS12	-9.26313257155081	4.17785049878016e-58	-3.78075622687563
182	BP	GO:0045047	protein targeting to ER	51	RPS14	-3.22493921334339	4.17785049878016e-58	-3.78075622687563
183	BP	GO:0045047	protein targeting to ER	51	RPS15	-2.96620823548233	4.17785049878016e-58	-3.78075622687563
184	BP	GO:0045047	protein targeting to ER	51	RPS15A	-3.87550308507446	4.17785049878016e-58	-3.78075622687563
185	BP	GO:0045047	protein targeting to ER	51	RPS16	-5.50922513887201	4.17785049878016e-58	-3.78075622687563
186	BP	GO:0045047	protein targeting to ER	51	RPS17	3.23175589081952	4.17785049878016e-58	-3.78075622687563
187	BP	GO:0045047	protein targeting to ER	51	RPS19	-12.7187519965987	4.17785049878016e-58	-3.78075622687563
188	BP	GO:0045047	protein targeting to ER	51	RPS2	-4.31219022163371	4.17785049878016e-58	-3.78075622687563
189	BP	GO:0045047	protein targeting to ER	51	RPS21	-9.67517877100813	4.17785049878016e-58	-3.78075622687563
190	BP	GO:0045047	protein targeting to ER	51	RPS23	-5.34809833636981	4.17785049878016e-58	-3.78075622687563
191	BP	GO:0045047	protein targeting to ER	51	RPS24	-2.20677896114565	4.17785049878016e-58	-3.78075622687563
192	BP	GO:0045047	protein targeting to ER	51	RPS26	-3.40387557362541	4.17785049878016e-58	-3.78075622687563
193	BP	GO:0045047	protein targeting to ER	51	RPS27	-24.7305547490292	4.17785049878016e-58	-3.78075622687563
194	BP	GO:0045047	protein targeting to ER	51	RPS27A	2.85006004173905	4.17785049878016e-58	-3.78075622687563
195	BP	GO:0045047	protein targeting to ER	51	RPS28	7.4910055867187	4.17785049878016e-58	-3.78075622687563
196	BP	GO:0045047	protein targeting to ER	51	RPS29	3.97197033289394	4.17785049878016e-58	-3.78075622687563
197	BP	GO:0045047	protein targeting to ER	51	RPS5	-2.55300421683863	4.17785049878016e-58	-3.78075622687563
198	BP	GO:0045047	protein targeting to ER	51	RPS6	-4.95562876257756	4.17785049878016e-58	-3.78075622687563
199	BP	GO:0045047	protein targeting to ER	51	RPSA	3.03158710386453	4.17785049878016e-58	-3.78075622687563
200	BP	GO:0045047	protein targeting to ER	51	SEC61G	-2.72060668385814	4.17785049878016e-58	-3.78075622687563
201	BP	GO:0045047	protein targeting to ER	51	SRP14	2.11628024230515	4.17785049878016e-58	-3.78075622687563
202	BP	GO:0072599	establishment of protein localization to endoplasmic reticulum	51	RPL12	-4.47301055538853	2.568163428216e-57	-3.78075622687563
203	BP	GO:0072599	establishment of protein localization to endoplasmic reticulum	51	RPL13	-9.02265110610614	2.568163428216e-57	-3.78075622687563
204	BP	GO:0072599	establishment of protein localization to endoplasmic reticulum	51	RPL13A	-4.41622441484505	2.568163428216e-57	-3.78075622687563
205	BP	GO:0072599	establishment of protein localization to endoplasmic reticulum	51	RPL15	2.34134810756884	2.568163428216e-57	-3.78075622687563
206	BP	GO:0072599	establishment of protein localization to endoplasmic reticulum	51	RPL17	-7.67509235706729	2.568163428216e-57	-3.78075622687563
207	BP	GO:0072599	establishment of protein localization to endoplasmic reticulum	51	RPL18	-5.43832326909581	2.568163428216e-57	-3.78075622687563
208	BP	GO:0072599	establishment of protein localization to endoplasmic reticulum	51	RPL18A	-2.39375035669045	2.568163428216e-57	-3.78075622687563
209	BP	GO:0072599	establishment of protein localization to endoplasmic reticulum	51	RPL23	-2.39723630446535	2.568163428216e-57	-3.78075622687563
210	BP	GO:0072599	establishment of protein localization to endoplasmic reticulum	51	RPL23A	-3.0275359815633	2.568163428216e-57	-3.78075622687563
211	BP	GO:0072599	establishment of protein localization to endoplasmic reticulum	51	RPL26	8.58469768458106	2.568163428216e-57	-3.78075622687563
212	BP	GO:0072599	establishment of protein localization to endoplasmic reticulum	51	RPL3	3.77795179977023	2.568163428216e-57	-3.78075622687563
213	BP	GO:0072599	establishment of protein localization to endoplasmic reticulum	51	RPL30	-2.38602979534197	2.568163428216e-57	-3.78075622687563
214	BP	GO:0072599	establishment of protein localization to endoplasmic reticulum	51	RPL31	-3.97795895607254	2.568163428216e-57	-3.78075622687563
215	BP	GO:0072599	establishment of protein localization to endoplasmic reticulum	51	RPL32	-4.75190631827231	2.568163428216e-57	-3.78075622687563
216	BP	GO:0072599	establishment of protein localization to endoplasmic reticulum	51	RPL35A	-4.87719204148912	2.568163428216e-57	-3.78075622687563
217	BP	GO:0072599	establishment of protein localization to endoplasmic reticulum	51	RPL36	2.86518934997386	2.568163428216e-57	-3.78075622687563
218	BP	GO:0072599	establishment of protein localization to endoplasmic reticulum	51	RPL36A	-5.37909728920826	2.568163428216e-57	-3.78075622687563
219	BP	GO:0072599	establishment of protein localization to endoplasmic reticulum	51	RPL37	-2.73063541042666	2.568163428216e-57	-3.78075622687563
220	BP	GO:0072599	establishment of protein localization to endoplasmic reticulum	51	RPL37A	-14.3976342676165	2.568163428216e-57	-3.78075622687563
221	BP	GO:0072599	establishment of protein localization to endoplasmic reticulum	51	RPL38	-4.40594308068903	2.568163428216e-57	-3.78075622687563
222	BP	GO:0072599	establishment of protein localization to endoplasmic reticulum	51	RPL39	-6.1720834295509	2.568163428216e-57	-3.78075622687563
223	BP	GO:0072599	establishment of protein localization to endoplasmic reticulum	51	RPL4	2.63821961853555	2.568163428216e-57	-3.78075622687563
224	BP	GO:0072599	establishment of protein localization to endoplasmic reticulum	51	RPL41	-21.5963993194115	2.568163428216e-57	-3.78075622687563
225	BP	GO:0072599	establishment of protein localization to endoplasmic reticulum	51	RPL7	5.08017204012149	2.568163428216e-57	-3.78075622687563
226	BP	GO:0072599	establishment of protein localization to endoplasmic reticulum	51	RPL7A	-2.77575486607831	2.568163428216e-57	-3.78075622687563
227	BP	GO:0072599	establishment of protein localization to endoplasmic reticulum	51	RPL8	-14.1100713865261	2.568163428216e-57	-3.78075622687563
228	BP	GO:0072599	establishment of protein localization to endoplasmic reticulum	51	RPLP0	-2.73973210765608	2.568163428216e-57	-3.78075622687563
229	BP	GO:0072599	establishment of protein localization to endoplasmic reticulum	51	RPLP1	-22.6852064471487	2.568163428216e-57	-3.78075622687563
230	BP	GO:0072599	establishment of protein localization to endoplasmic reticulum	51	RPLP2	-5.10085907942191	2.568163428216e-57	-3.78075622687563
231	BP	GO:0072599	establishment of protein localization to endoplasmic reticulum	51	RPS11	-2.06581298834634	2.568163428216e-57	-3.78075622687563
232	BP	GO:0072599	establishment of protein localization to endoplasmic reticulum	51	RPS12	-9.26313257155081	2.568163428216e-57	-3.78075622687563
233	BP	GO:0072599	establishment of protein localization to endoplasmic reticulum	51	RPS14	-3.22493921334339	2.568163428216e-57	-3.78075622687563
234	BP	GO:0072599	establishment of protein localization to endoplasmic reticulum	51	RPS15	-2.96620823548233	2.568163428216e-57	-3.78075622687563
235	BP	GO:0072599	establishment of protein localization to endoplasmic reticulum	51	RPS15A	-3.87550308507446	2.568163428216e-57	-3.78075622687563
236	BP	GO:0072599	establishment of protein localization to endoplasmic reticulum	51	RPS16	-5.50922513887201	2.568163428216e-57	-3.78075622687563
237	BP	GO:0072599	establishment of protein localization to endoplasmic reticulum	51	RPS17	3.23175589081952	2.568163428216e-57	-3.78075622687563
238	BP	GO:0072599	establishment of protein localization to endoplasmic reticulum	51	RPS19	-12.7187519965987	2.568163428216e-57	-3.78075622687563
239	BP	GO:0072599	establishment of protein localization to endoplasmic reticulum	51	RPS2	-4.31219022163371	2.568163428216e-57	-3.78075622687563
240	BP	GO:0072599	establishment of protein localization to endoplasmic reticulum	51	RPS21	-9.67517877100813	2.568163428216e-57	-3.78075622687563
241	BP	GO:0072599	establishment of protein localization to endoplasmic reticulum	51	RPS23	-5.34809833636981	2.568163428216e-57	-3.78075622687563
242	BP	GO:0072599	establishment of protein localization to endoplasmic reticulum	51	RPS24	-2.20677896114565	2.568163428216e-57	-3.78075622687563
243	BP	GO:0072599	establishment of protein localization to endoplasmic reticulum	51	RPS26	-3.40387557362541	2.568163428216e-57	-3.78075622687563
244	BP	GO:0072599	establishment of protein localization to endoplasmic reticulum	51	RPS27	-24.7305547490292	2.568163428216e-57	-3.78075622687563
245	BP	GO:0072599	establishment of protein localization to endoplasmic reticulum	51	RPS27A	2.85006004173905	2.568163428216e-57	-3.78075622687563
246	BP	GO:0072599	establishment of protein localization to endoplasmic reticulum	51	RPS28	7.4910055867187	2.568163428216e-57	-3.78075622687563
247	BP	GO:0072599	establishment of protein localization to endoplasmic reticulum	51	RPS29	3.97197033289394	2.568163428216e-57	-3.78075622687563
248	BP	GO:0072599	establishment of protein localization to endoplasmic reticulum	51	RPS5	-2.55300421683863	2.568163428216e-57	-3.78075622687563
249	BP	GO:0072599	establishment of protein localization to endoplasmic reticulum	51	RPS6	-4.95562876257756	2.568163428216e-57	-3.78075622687563
250	BP	GO:0072599	establishment of protein localization to endoplasmic reticulum	51	RPSA	3.03158710386453	2.568163428216e-57	-3.78075622687563
251	BP	GO:0072599	establishment of protein localization to endoplasmic reticulum	51	SEC61G	-2.72060668385814	2.568163428216e-57	-3.78075622687563
252	BP	GO:0072599	establishment of protein localization to endoplasmic reticulum	51	SRP14	2.11628024230515	2.568163428216e-57	-3.78075622687563
826	BP	GO:0006402	mRNA catabolic process	59	CSDE1	-2.09476811808764	5.75234062799975e-40	-3.77547841844389
827	BP	GO:0006402	mRNA catabolic process	59	HNRNPU	-2.05801390251717	5.75234062799975e-40	-3.77547841844389
828	BP	GO:0006402	mRNA catabolic process	59	HSPB1	-8.11765589834924	5.75234062799975e-40	-3.77547841844389
829	BP	GO:0006402	mRNA catabolic process	59	PABPC1	-3.43393216112869	5.75234062799975e-40	-3.77547841844389
830	BP	GO:0006402	mRNA catabolic process	59	PSMA6	-7.09024646943597	5.75234062799975e-40	-3.77547841844389
831	BP	GO:0006402	mRNA catabolic process	59	PSMB8	3.6984015713361	5.75234062799975e-40	-3.77547841844389
832	BP	GO:0006402	mRNA catabolic process	59	PSMB9	3.32606415217142	5.75234062799975e-40	-3.77547841844389
833	BP	GO:0006402	mRNA catabolic process	59	PSMD4	-2.04997062259669	5.75234062799975e-40	-3.77547841844389
834	BP	GO:0006402	mRNA catabolic process	59	RPL12	-4.47301055538853	5.75234062799975e-40	-3.77547841844389
835	BP	GO:0006402	mRNA catabolic process	59	RPL13	-9.02265110610614	5.75234062799975e-40	-3.77547841844389
836	BP	GO:0006402	mRNA catabolic process	59	RPL13A	-4.41622441484505	5.75234062799975e-40	-3.77547841844389
837	BP	GO:0006402	mRNA catabolic process	59	RPL15	2.34134810756884	5.75234062799975e-40	-3.77547841844389
838	BP	GO:0006402	mRNA catabolic process	59	RPL17	-7.67509235706729	5.75234062799975e-40	-3.77547841844389
839	BP	GO:0006402	mRNA catabolic process	59	RPL18	-5.43832326909581	5.75234062799975e-40	-3.77547841844389
840	BP	GO:0006402	mRNA catabolic process	59	RPL18A	-2.39375035669045	5.75234062799975e-40	-3.77547841844389
841	BP	GO:0006402	mRNA catabolic process	59	RPL23	-2.39723630446535	5.75234062799975e-40	-3.77547841844389
842	BP	GO:0006402	mRNA catabolic process	59	RPL23A	-3.0275359815633	5.75234062799975e-40	-3.77547841844389
843	BP	GO:0006402	mRNA catabolic process	59	RPL26	8.58469768458106	5.75234062799975e-40	-3.77547841844389
844	BP	GO:0006402	mRNA catabolic process	59	RPL3	3.77795179977023	5.75234062799975e-40	-3.77547841844389
845	BP	GO:0006402	mRNA catabolic process	59	RPL30	-2.38602979534197	5.75234062799975e-40	-3.77547841844389
846	BP	GO:0006402	mRNA catabolic process	59	RPL31	-3.97795895607254	5.75234062799975e-40	-3.77547841844389
847	BP	GO:0006402	mRNA catabolic process	59	RPL32	-4.75190631827231	5.75234062799975e-40	-3.77547841844389
848	BP	GO:0006402	mRNA catabolic process	59	RPL35A	-4.87719204148912	5.75234062799975e-40	-3.77547841844389
849	BP	GO:0006402	mRNA catabolic process	59	RPL36	2.86518934997386	5.75234062799975e-40	-3.77547841844389
850	BP	GO:0006402	mRNA catabolic process	59	RPL36A	-5.37909728920826	5.75234062799975e-40	-3.77547841844389
851	BP	GO:0006402	mRNA catabolic process	59	RPL37	-2.73063541042666	5.75234062799975e-40	-3.77547841844389
852	BP	GO:0006402	mRNA catabolic process	59	RPL37A	-14.3976342676165	5.75234062799975e-40	-3.77547841844389
853	BP	GO:0006402	mRNA catabolic process	59	RPL38	-4.40594308068903	5.75234062799975e-40	-3.77547841844389
854	BP	GO:0006402	mRNA catabolic process	59	RPL39	-6.1720834295509	5.75234062799975e-40	-3.77547841844389
855	BP	GO:0006402	mRNA catabolic process	59	RPL4	2.63821961853555	5.75234062799975e-40	-3.77547841844389
856	BP	GO:0006402	mRNA catabolic process	59	RPL41	-21.5963993194115	5.75234062799975e-40	-3.77547841844389
857	BP	GO:0006402	mRNA catabolic process	59	RPL7	5.08017204012149	5.75234062799975e-40	-3.77547841844389
858	BP	GO:0006402	mRNA catabolic process	59	RPL7A	-2.77575486607831	5.75234062799975e-40	-3.77547841844389
859	BP	GO:0006402	mRNA catabolic process	59	RPL8	-14.1100713865261	5.75234062799975e-40	-3.77547841844389
860	BP	GO:0006402	mRNA catabolic process	59	RPLP0	-2.73973210765608	5.75234062799975e-40	-3.77547841844389
861	BP	GO:0006402	mRNA catabolic process	59	RPLP1	-22.6852064471487	5.75234062799975e-40	-3.77547841844389
862	BP	GO:0006402	mRNA catabolic process	59	RPLP2	-5.10085907942191	5.75234062799975e-40	-3.77547841844389
863	BP	GO:0006402	mRNA catabolic process	59	RPS11	-2.06581298834634	5.75234062799975e-40	-3.77547841844389
864	BP	GO:0006402	mRNA catabolic process	59	RPS12	-9.26313257155081	5.75234062799975e-40	-3.77547841844389
865	BP	GO:0006402	mRNA catabolic process	59	RPS14	-3.22493921334339	5.75234062799975e-40	-3.77547841844389
866	BP	GO:0006402	mRNA catabolic process	59	RPS15	-2.96620823548233	5.75234062799975e-40	-3.77547841844389
867	BP	GO:0006402	mRNA catabolic process	59	RPS15A	-3.87550308507446	5.75234062799975e-40	-3.77547841844389
868	BP	GO:0006402	mRNA catabolic process	59	RPS16	-5.50922513887201	5.75234062799975e-40	-3.77547841844389
869	BP	GO:0006402	mRNA catabolic process	59	RPS17	3.23175589081952	5.75234062799975e-40	-3.77547841844389
870	BP	GO:0006402	mRNA catabolic process	59	RPS19	-12.7187519965987	5.75234062799975e-40	-3.77547841844389
871	BP	GO:0006402	mRNA catabolic process	59	RPS2	-4.31219022163371	5.75234062799975e-40	-3.77547841844389
872	BP	GO:0006402	mRNA catabolic process	59	RPS21	-9.67517877100813	5.75234062799975e-40	-3.77547841844389
873	BP	GO:0006402	mRNA catabolic process	59	RPS23	-5.34809833636981	5.75234062799975e-40	-3.77547841844389
874	BP	GO:0006402	mRNA catabolic process	59	RPS24	-2.20677896114565	5.75234062799975e-40	-3.77547841844389
875	BP	GO:0006402	mRNA catabolic process	59	RPS26	-3.40387557362541	5.75234062799975e-40	-3.77547841844389
876	BP	GO:0006402	mRNA catabolic process	59	RPS27	-24.7305547490292	5.75234062799975e-40	-3.77547841844389
877	BP	GO:0006402	mRNA catabolic process	59	RPS27A	2.85006004173905	5.75234062799975e-40	-3.77547841844389
878	BP	GO:0006402	mRNA catabolic process	59	RPS28	7.4910055867187	5.75234062799975e-40	-3.77547841844389
879	BP	GO:0006402	mRNA catabolic process	59	RPS29	3.97197033289394	5.75234062799975e-40	-3.77547841844389
880	BP	GO:0006402	mRNA catabolic process	59	RPS5	-2.55300421683863	5.75234062799975e-40	-3.77547841844389
881	BP	GO:0006402	mRNA catabolic process	59	RPS6	-4.95562876257756	5.75234062799975e-40	-3.77547841844389
882	BP	GO:0006402	mRNA catabolic process	59	RPSA	3.03158710386453	5.75234062799975e-40	-3.77547841844389
883	BP	GO:0006402	mRNA catabolic process	59	TOB1	2.03480419913239	5.75234062799975e-40	-3.77547841844389
884	BP	GO:0006402	mRNA catabolic process	59	UBC	2.95343763489674	5.75234062799975e-40	-3.77547841844389
885	BP	GO:0006401	RNA catabolic process	59	CSDE1	-2.09476811808764	1.79292877105642e-37	-3.77547841844389
886	BP	GO:0006401	RNA catabolic process	59	HNRNPU	-2.05801390251717	1.79292877105642e-37	-3.77547841844389
887	BP	GO:0006401	RNA catabolic process	59	HSPB1	-8.11765589834924	1.79292877105642e-37	-3.77547841844389
888	BP	GO:0006401	RNA catabolic process	59	PABPC1	-3.43393216112869	1.79292877105642e-37	-3.77547841844389
889	BP	GO:0006401	RNA catabolic process	59	PSMA6	-7.09024646943597	1.79292877105642e-37	-3.77547841844389
890	BP	GO:0006401	RNA catabolic process	59	PSMB8	3.6984015713361	1.79292877105642e-37	-3.77547841844389
891	BP	GO:0006401	RNA catabolic process	59	PSMB9	3.32606415217142	1.79292877105642e-37	-3.77547841844389
892	BP	GO:0006401	RNA catabolic process	59	PSMD4	-2.04997062259669	1.79292877105642e-37	-3.77547841844389
893	BP	GO:0006401	RNA catabolic process	59	RPL12	-4.47301055538853	1.79292877105642e-37	-3.77547841844389
894	BP	GO:0006401	RNA catabolic process	59	RPL13	-9.02265110610614	1.79292877105642e-37	-3.77547841844389
895	BP	GO:0006401	RNA catabolic process	59	RPL13A	-4.41622441484505	1.79292877105642e-37	-3.77547841844389
896	BP	GO:0006401	RNA catabolic process	59	RPL15	2.34134810756884	1.79292877105642e-37	-3.77547841844389
897	BP	GO:0006401	RNA catabolic process	59	RPL17	-7.67509235706729	1.79292877105642e-37	-3.77547841844389
898	BP	GO:0006401	RNA catabolic process	59	RPL18	-5.43832326909581	1.79292877105642e-37	-3.77547841844389
899	BP	GO:0006401	RNA catabolic process	59	RPL18A	-2.39375035669045	1.79292877105642e-37	-3.77547841844389
900	BP	GO:0006401	RNA catabolic process	59	RPL23	-2.39723630446535	1.79292877105642e-37	-3.77547841844389
901	BP	GO:0006401	RNA catabolic process	59	RPL23A	-3.0275359815633	1.79292877105642e-37	-3.77547841844389
902	BP	GO:0006401	RNA catabolic process	59	RPL26	8.58469768458106	1.79292877105642e-37	-3.77547841844389
903	BP	GO:0006401	RNA catabolic process	59	RPL3	3.77795179977023	1.79292877105642e-37	-3.77547841844389
904	BP	GO:0006401	RNA catabolic process	59	RPL30	-2.38602979534197	1.79292877105642e-37	-3.77547841844389
905	BP	GO:0006401	RNA catabolic process	59	RPL31	-3.97795895607254	1.79292877105642e-37	-3.77547841844389
906	BP	GO:0006401	RNA catabolic process	59	RPL32	-4.75190631827231	1.79292877105642e-37	-3.77547841844389
907	BP	GO:0006401	RNA catabolic process	59	RPL35A	-4.87719204148912	1.79292877105642e-37	-3.77547841844389
908	BP	GO:0006401	RNA catabolic process	59	RPL36	2.86518934997386	1.79292877105642e-37	-3.77547841844389
909	BP	GO:0006401	RNA catabolic process	59	RPL36A	-5.37909728920826	1.79292877105642e-37	-3.77547841844389
910	BP	GO:0006401	RNA catabolic process	59	RPL37	-2.73063541042666	1.79292877105642e-37	-3.77547841844389
911	BP	GO:0006401	RNA catabolic process	59	RPL37A	-14.3976342676165	1.79292877105642e-37	-3.77547841844389
912	BP	GO:0006401	RNA catabolic process	59	RPL38	-4.40594308068903	1.79292877105642e-37	-3.77547841844389
913	BP	GO:0006401	RNA catabolic process	59	RPL39	-6.1720834295509	1.79292877105642e-37	-3.77547841844389
914	BP	GO:0006401	RNA catabolic process	59	RPL4	2.63821961853555	1.79292877105642e-37	-3.77547841844389
915	BP	GO:0006401	RNA catabolic process	59	RPL41	-21.5963993194115	1.79292877105642e-37	-3.77547841844389
916	BP	GO:0006401	RNA catabolic process	59	RPL7	5.08017204012149	1.79292877105642e-37	-3.77547841844389
917	BP	GO:0006401	RNA catabolic process	59	RPL7A	-2.77575486607831	1.79292877105642e-37	-3.77547841844389
918	BP	GO:0006401	RNA catabolic process	59	RPL8	-14.1100713865261	1.79292877105642e-37	-3.77547841844389
919	BP	GO:0006401	RNA catabolic process	59	RPLP0	-2.73973210765608	1.79292877105642e-37	-3.77547841844389
920	BP	GO:0006401	RNA catabolic process	59	RPLP1	-22.6852064471487	1.79292877105642e-37	-3.77547841844389
921	BP	GO:0006401	RNA catabolic process	59	RPLP2	-5.10085907942191	1.79292877105642e-37	-3.77547841844389
922	BP	GO:0006401	RNA catabolic process	59	RPS11	-2.06581298834634	1.79292877105642e-37	-3.77547841844389
923	BP	GO:0006401	RNA catabolic process	59	RPS12	-9.26313257155081	1.79292877105642e-37	-3.77547841844389
924	BP	GO:0006401	RNA catabolic process	59	RPS14	-3.22493921334339	1.79292877105642e-37	-3.77547841844389
925	BP	GO:0006401	RNA catabolic process	59	RPS15	-2.96620823548233	1.79292877105642e-37	-3.77547841844389
926	BP	GO:0006401	RNA catabolic process	59	RPS15A	-3.87550308507446	1.79292877105642e-37	-3.77547841844389
927	BP	GO:0006401	RNA catabolic process	59	RPS16	-5.50922513887201	1.79292877105642e-37	-3.77547841844389
928	BP	GO:0006401	RNA catabolic process	59	RPS17	3.23175589081952	1.79292877105642e-37	-3.77547841844389
929	BP	GO:0006401	RNA catabolic process	59	RPS19	-12.7187519965987	1.79292877105642e-37	-3.77547841844389
930	BP	GO:0006401	RNA catabolic process	59	RPS2	-4.31219022163371	1.79292877105642e-37	-3.77547841844389
931	BP	GO:0006401	RNA catabolic process	59	RPS21	-9.67517877100813	1.79292877105642e-37	-3.77547841844389
932	BP	GO:0006401	RNA catabolic process	59	RPS23	-5.34809833636981	1.79292877105642e-37	-3.77547841844389
933	BP	GO:0006401	RNA catabolic process	59	RPS24	-2.20677896114565	1.79292877105642e-37	-3.77547841844389
934	BP	GO:0006401	RNA catabolic process	59	RPS26	-3.40387557362541	1.79292877105642e-37	-3.77547841844389
935	BP	GO:0006401	RNA catabolic process	59	RPS27	-24.7305547490292	1.79292877105642e-37	-3.77547841844389
936	BP	GO:0006401	RNA catabolic process	59	RPS27A	2.85006004173905	1.79292877105642e-37	-3.77547841844389
937	BP	GO:0006401	RNA catabolic process	59	RPS28	7.4910055867187	1.79292877105642e-37	-3.77547841844389
938	BP	GO:0006401	RNA catabolic process	59	RPS29	3.97197033289394	1.79292877105642e-37	-3.77547841844389
939	BP	GO:0006401	RNA catabolic process	59	RPS5	-2.55300421683863	1.79292877105642e-37	-3.77547841844389
940	BP	GO:0006401	RNA catabolic process	59	RPS6	-4.95562876257756	1.79292877105642e-37	-3.77547841844389
941	BP	GO:0006401	RNA catabolic process	59	RPSA	3.03158710386453	1.79292877105642e-37	-3.77547841844389
942	BP	GO:0006401	RNA catabolic process	59	TOB1	2.03480419913239	1.79292877105642e-37	-3.77547841844389
943	BP	GO:0006401	RNA catabolic process	59	UBC	2.95343763489674	1.79292877105642e-37	-3.77547841844389
513	BP	GO:0006612	protein targeting to membrane	53	MYO1C	2.10303419374215	5.64648072828919e-47	-3.7087352266146
514	BP	GO:0006612	protein targeting to membrane	53	NACA	-2.19224782826419	5.64648072828919e-47	-3.7087352266146
515	BP	GO:0006612	protein targeting to membrane	53	RPL12	-4.47301055538853	5.64648072828919e-47	-3.7087352266146
516	BP	GO:0006612	protein targeting to membrane	53	RPL13	-9.02265110610614	5.64648072828919e-47	-3.7087352266146
517	BP	GO:0006612	protein targeting to membrane	53	RPL13A	-4.41622441484505	5.64648072828919e-47	-3.7087352266146
518	BP	GO:0006612	protein targeting to membrane	53	RPL15	2.34134810756884	5.64648072828919e-47	-3.7087352266146
519	BP	GO:0006612	protein targeting to membrane	53	RPL17	-7.67509235706729	5.64648072828919e-47	-3.7087352266146
520	BP	GO:0006612	protein targeting to membrane	53	RPL18	-5.43832326909581	5.64648072828919e-47	-3.7087352266146
521	BP	GO:0006612	protein targeting to membrane	53	RPL18A	-2.39375035669045	5.64648072828919e-47	-3.7087352266146
522	BP	GO:0006612	protein targeting to membrane	53	RPL23	-2.39723630446535	5.64648072828919e-47	-3.7087352266146
523	BP	GO:0006612	protein targeting to membrane	53	RPL23A	-3.0275359815633	5.64648072828919e-47	-3.7087352266146
524	BP	GO:0006612	protein targeting to membrane	53	RPL26	8.58469768458106	5.64648072828919e-47	-3.7087352266146
525	BP	GO:0006612	protein targeting to membrane	53	RPL3	3.77795179977023	5.64648072828919e-47	-3.7087352266146
526	BP	GO:0006612	protein targeting to membrane	53	RPL30	-2.38602979534197	5.64648072828919e-47	-3.7087352266146
527	BP	GO:0006612	protein targeting to membrane	53	RPL31	-3.97795895607254	5.64648072828919e-47	-3.7087352266146
528	BP	GO:0006612	protein targeting to membrane	53	RPL32	-4.75190631827231	5.64648072828919e-47	-3.7087352266146
529	BP	GO:0006612	protein targeting to membrane	53	RPL35A	-4.87719204148912	5.64648072828919e-47	-3.7087352266146
530	BP	GO:0006612	protein targeting to membrane	53	RPL36	2.86518934997386	5.64648072828919e-47	-3.7087352266146
531	BP	GO:0006612	protein targeting to membrane	53	RPL36A	-5.37909728920826	5.64648072828919e-47	-3.7087352266146
532	BP	GO:0006612	protein targeting to membrane	53	RPL37	-2.73063541042666	5.64648072828919e-47	-3.7087352266146
533	BP	GO:0006612	protein targeting to membrane	53	RPL37A	-14.3976342676165	5.64648072828919e-47	-3.7087352266146
534	BP	GO:0006612	protein targeting to membrane	53	RPL38	-4.40594308068903	5.64648072828919e-47	-3.7087352266146
535	BP	GO:0006612	protein targeting to membrane	53	RPL39	-6.1720834295509	5.64648072828919e-47	-3.7087352266146
536	BP	GO:0006612	protein targeting to membrane	53	RPL4	2.63821961853555	5.64648072828919e-47	-3.7087352266146
537	BP	GO:0006612	protein targeting to membrane	53	RPL41	-21.5963993194115	5.64648072828919e-47	-3.7087352266146
538	BP	GO:0006612	protein targeting to membrane	53	RPL7	5.08017204012149	5.64648072828919e-47	-3.7087352266146
539	BP	GO:0006612	protein targeting to membrane	53	RPL7A	-2.77575486607831	5.64648072828919e-47	-3.7087352266146
540	BP	GO:0006612	protein targeting to membrane	53	RPL8	-14.1100713865261	5.64648072828919e-47	-3.7087352266146
541	BP	GO:0006612	protein targeting to membrane	53	RPLP0	-2.73973210765608	5.64648072828919e-47	-3.7087352266146
542	BP	GO:0006612	protein targeting to membrane	53	RPLP1	-22.6852064471487	5.64648072828919e-47	-3.7087352266146
543	BP	GO:0006612	protein targeting to membrane	53	RPLP2	-5.10085907942191	5.64648072828919e-47	-3.7087352266146
544	BP	GO:0006612	protein targeting to membrane	53	RPS11	-2.06581298834634	5.64648072828919e-47	-3.7087352266146
545	BP	GO:0006612	protein targeting to membrane	53	RPS12	-9.26313257155081	5.64648072828919e-47	-3.7087352266146
546	BP	GO:0006612	protein targeting to membrane	53	RPS14	-3.22493921334339	5.64648072828919e-47	-3.7087352266146
547	BP	GO:0006612	protein targeting to membrane	53	RPS15	-2.96620823548233	5.64648072828919e-47	-3.7087352266146
548	BP	GO:0006612	protein targeting to membrane	53	RPS15A	-3.87550308507446	5.64648072828919e-47	-3.7087352266146
549	BP	GO:0006612	protein targeting to membrane	53	RPS16	-5.50922513887201	5.64648072828919e-47	-3.7087352266146
550	BP	GO:0006612	protein targeting to membrane	53	RPS17	3.23175589081952	5.64648072828919e-47	-3.7087352266146
551	BP	GO:0006612	protein targeting to membrane	53	RPS19	-12.7187519965987	5.64648072828919e-47	-3.7087352266146
552	BP	GO:0006612	protein targeting to membrane	53	RPS2	-4.31219022163371	5.64648072828919e-47	-3.7087352266146
553	BP	GO:0006612	protein targeting to membrane	53	RPS21	-9.67517877100813	5.64648072828919e-47	-3.7087352266146
554	BP	GO:0006612	protein targeting to membrane	53	RPS23	-5.34809833636981	5.64648072828919e-47	-3.7087352266146
555	BP	GO:0006612	protein targeting to membrane	53	RPS24	-2.20677896114565	5.64648072828919e-47	-3.7087352266146
556	BP	GO:0006612	protein targeting to membrane	53	RPS26	-3.40387557362541	5.64648072828919e-47	-3.7087352266146
557	BP	GO:0006612	protein targeting to membrane	53	RPS27	-24.7305547490292	5.64648072828919e-47	-3.7087352266146
558	BP	GO:0006612	protein targeting to membrane	53	RPS27A	2.85006004173905	5.64648072828919e-47	-3.7087352266146
559	BP	GO:0006612	protein targeting to membrane	53	RPS28	7.4910055867187	5.64648072828919e-47	-3.7087352266146
560	BP	GO:0006612	protein targeting to membrane	53	RPS29	3.97197033289394	5.64648072828919e-47	-3.7087352266146
561	BP	GO:0006612	protein targeting to membrane	53	RPS5	-2.55300421683863	5.64648072828919e-47	-3.7087352266146
562	BP	GO:0006612	protein targeting to membrane	53	RPS6	-4.95562876257756	5.64648072828919e-47	-3.7087352266146
563	BP	GO:0006612	protein targeting to membrane	53	RPSA	3.03158710386453	5.64648072828919e-47	-3.7087352266146
564	BP	GO:0006612	protein targeting to membrane	53	SEC61G	-2.72060668385814	5.64648072828919e-47	-3.7087352266146
565	BP	GO:0006612	protein targeting to membrane	53	SRP14	2.11628024230515	5.64648072828919e-47	-3.7087352266146
1	CC	GO:0022626	cytosolic ribosome	50	ISG15	4.79530923689583	1.10142917243151e-59	-3.67695526217005
2	CC	GO:0022626	cytosolic ribosome	50	RPL12	-4.47301055538853	1.10142917243151e-59	-3.67695526217005
3	CC	GO:0022626	cytosolic ribosome	50	RPL13	-9.02265110610614	1.10142917243151e-59	-3.67695526217005
4	CC	GO:0022626	cytosolic ribosome	50	RPL13A	-4.41622441484505	1.10142917243151e-59	-3.67695526217005
5	CC	GO:0022626	cytosolic ribosome	50	RPL15	2.34134810756884	1.10142917243151e-59	-3.67695526217005
6	CC	GO:0022626	cytosolic ribosome	50	RPL17	-7.67509235706729	1.10142917243151e-59	-3.67695526217005
7	CC	GO:0022626	cytosolic ribosome	50	RPL18	-5.43832326909581	1.10142917243151e-59	-3.67695526217005
8	CC	GO:0022626	cytosolic ribosome	50	RPL18A	-2.39375035669045	1.10142917243151e-59	-3.67695526217005
9	CC	GO:0022626	cytosolic ribosome	50	RPL23	-2.39723630446535	1.10142917243151e-59	-3.67695526217005
10	CC	GO:0022626	cytosolic ribosome	50	RPL23A	-3.0275359815633	1.10142917243151e-59	-3.67695526217005
11	CC	GO:0022626	cytosolic ribosome	50	RPL26	8.58469768458106	1.10142917243151e-59	-3.67695526217005
12	CC	GO:0022626	cytosolic ribosome	50	RPL3	3.77795179977023	1.10142917243151e-59	-3.67695526217005
13	CC	GO:0022626	cytosolic ribosome	50	RPL30	-2.38602979534197	1.10142917243151e-59	-3.67695526217005
14	CC	GO:0022626	cytosolic ribosome	50	RPL31	-3.97795895607254	1.10142917243151e-59	-3.67695526217005
15	CC	GO:0022626	cytosolic ribosome	50	RPL32	-4.75190631827231	1.10142917243151e-59	-3.67695526217005
16	CC	GO:0022626	cytosolic ribosome	50	RPL35A	-4.87719204148912	1.10142917243151e-59	-3.67695526217005
17	CC	GO:0022626	cytosolic ribosome	50	RPL36	2.86518934997386	1.10142917243151e-59	-3.67695526217005
18	CC	GO:0022626	cytosolic ribosome	50	RPL36A	-5.37909728920826	1.10142917243151e-59	-3.67695526217005
19	CC	GO:0022626	cytosolic ribosome	50	RPL37	-2.73063541042666	1.10142917243151e-59	-3.67695526217005
20	CC	GO:0022626	cytosolic ribosome	50	RPL37A	-14.3976342676165	1.10142917243151e-59	-3.67695526217005
21	CC	GO:0022626	cytosolic ribosome	50	RPL38	-4.40594308068903	1.10142917243151e-59	-3.67695526217005
22	CC	GO:0022626	cytosolic ribosome	50	RPL39	-6.1720834295509	1.10142917243151e-59	-3.67695526217005
23	CC	GO:0022626	cytosolic ribosome	50	RPL4	2.63821961853555	1.10142917243151e-59	-3.67695526217005
24	CC	GO:0022626	cytosolic ribosome	50	RPL41	-21.5963993194115	1.10142917243151e-59	-3.67695526217005
25	CC	GO:0022626	cytosolic ribosome	50	RPL7	5.08017204012149	1.10142917243151e-59	-3.67695526217005
26	CC	GO:0022626	cytosolic ribosome	50	RPL7A	-2.77575486607831	1.10142917243151e-59	-3.67695526217005
27	CC	GO:0022626	cytosolic ribosome	50	RPL8	-14.1100713865261	1.10142917243151e-59	-3.67695526217005
28	CC	GO:0022626	cytosolic ribosome	50	RPLP0	-2.73973210765608	1.10142917243151e-59	-3.67695526217005
29	CC	GO:0022626	cytosolic ribosome	50	RPLP1	-22.6852064471487	1.10142917243151e-59	-3.67695526217005
30	CC	GO:0022626	cytosolic ribosome	50	RPLP2	-5.10085907942191	1.10142917243151e-59	-3.67695526217005
31	CC	GO:0022626	cytosolic ribosome	50	RPS11	-2.06581298834634	1.10142917243151e-59	-3.67695526217005
32	CC	GO:0022626	cytosolic ribosome	50	RPS12	-9.26313257155081	1.10142917243151e-59	-3.67695526217005
33	CC	GO:0022626	cytosolic ribosome	50	RPS14	-3.22493921334339	1.10142917243151e-59	-3.67695526217005
34	CC	GO:0022626	cytosolic ribosome	50	RPS15	-2.96620823548233	1.10142917243151e-59	-3.67695526217005
35	CC	GO:0022626	cytosolic ribosome	50	RPS15A	-3.87550308507446	1.10142917243151e-59	-3.67695526217005
36	CC	GO:0022626	cytosolic ribosome	50	RPS16	-5.50922513887201	1.10142917243151e-59	-3.67695526217005
37	CC	GO:0022626	cytosolic ribosome	50	RPS17	3.23175589081952	1.10142917243151e-59	-3.67695526217005
38	CC	GO:0022626	cytosolic ribosome	50	RPS19	-12.7187519965987	1.10142917243151e-59	-3.67695526217005
39	CC	GO:0022626	cytosolic ribosome	50	RPS2	-4.31219022163371	1.10142917243151e-59	-3.67695526217005
40	CC	GO:0022626	cytosolic ribosome	50	RPS21	-9.67517877100813	1.10142917243151e-59	-3.67695526217005
41	CC	GO:0022626	cytosolic ribosome	50	RPS23	-5.34809833636981	1.10142917243151e-59	-3.67695526217005
42	CC	GO:0022626	cytosolic ribosome	50	RPS24	-2.20677896114565	1.10142917243151e-59	-3.67695526217005
43	CC	GO:0022626	cytosolic ribosome	50	RPS26	-3.40387557362541	1.10142917243151e-59	-3.67695526217005
44	CC	GO:0022626	cytosolic ribosome	50	RPS27	-24.7305547490292	1.10142917243151e-59	-3.67695526217005
45	CC	GO:0022626	cytosolic ribosome	50	RPS27A	2.85006004173905	1.10142917243151e-59	-3.67695526217005
46	CC	GO:0022626	cytosolic ribosome	50	RPS28	7.4910055867187	1.10142917243151e-59	-3.67695526217005
47	CC	GO:0022626	cytosolic ribosome	50	RPS29	3.97197033289394	1.10142917243151e-59	-3.67695526217005
48	CC	GO:0022626	cytosolic ribosome	50	RPS5	-2.55300421683863	1.10142917243151e-59	-3.67695526217005
49	CC	GO:0022626	cytosolic ribosome	50	RPS6	-4.95562876257756	1.10142917243151e-59	-3.67695526217005
50	CC	GO:0022626	cytosolic ribosome	50	RPSA	3.03158710386453	1.10142917243151e-59	-3.67695526217005
51	BP	GO:0006614	SRP-dependent cotranslational protein targeting to membrane	50	RPL12	-4.47301055538853	1.298668030057e-59	-3.67695526217005
52	BP	GO:0006614	SRP-dependent cotranslational protein targeting to membrane	50	RPL13	-9.02265110610614	1.298668030057e-59	-3.67695526217005
53	BP	GO:0006614	SRP-dependent cotranslational protein targeting to membrane	50	RPL13A	-4.41622441484505	1.298668030057e-59	-3.67695526217005
54	BP	GO:0006614	SRP-dependent cotranslational protein targeting to membrane	50	RPL15	2.34134810756884	1.298668030057e-59	-3.67695526217005
55	BP	GO:0006614	SRP-dependent cotranslational protein targeting to membrane	50	RPL17	-7.67509235706729	1.298668030057e-59	-3.67695526217005
56	BP	GO:0006614	SRP-dependent cotranslational protein targeting to membrane	50	RPL18	-5.43832326909581	1.298668030057e-59	-3.67695526217005
57	BP	GO:0006614	SRP-dependent cotranslational protein targeting to membrane	50	RPL18A	-2.39375035669045	1.298668030057e-59	-3.67695526217005
58	BP	GO:0006614	SRP-dependent cotranslational protein targeting to membrane	50	RPL23	-2.39723630446535	1.298668030057e-59	-3.67695526217005
59	BP	GO:0006614	SRP-dependent cotranslational protein targeting to membrane	50	RPL23A	-3.0275359815633	1.298668030057e-59	-3.67695526217005
60	BP	GO:0006614	SRP-dependent cotranslational protein targeting to membrane	50	RPL26	8.58469768458106	1.298668030057e-59	-3.67695526217005
61	BP	GO:0006614	SRP-dependent cotranslational protein targeting to membrane	50	RPL3	3.77795179977023	1.298668030057e-59	-3.67695526217005
62	BP	GO:0006614	SRP-dependent cotranslational protein targeting to membrane	50	RPL30	-2.38602979534197	1.298668030057e-59	-3.67695526217005
63	BP	GO:0006614	SRP-dependent cotranslational protein targeting to membrane	50	RPL31	-3.97795895607254	1.298668030057e-59	-3.67695526217005
64	BP	GO:0006614	SRP-dependent cotranslational protein targeting to membrane	50	RPL32	-4.75190631827231	1.298668030057e-59	-3.67695526217005
65	BP	GO:0006614	SRP-dependent cotranslational protein targeting to membrane	50	RPL35A	-4.87719204148912	1.298668030057e-59	-3.67695526217005
66	BP	GO:0006614	SRP-dependent cotranslational protein targeting to membrane	50	RPL36	2.86518934997386	1.298668030057e-59	-3.67695526217005
67	BP	GO:0006614	SRP-dependent cotranslational protein targeting to membrane	50	RPL36A	-5.37909728920826	1.298668030057e-59	-3.67695526217005
68	BP	GO:0006614	SRP-dependent cotranslational protein targeting to membrane	50	RPL37	-2.73063541042666	1.298668030057e-59	-3.67695526217005
69	BP	GO:0006614	SRP-dependent cotranslational protein targeting to membrane	50	RPL37A	-14.3976342676165	1.298668030057e-59	-3.67695526217005
70	BP	GO:0006614	SRP-dependent cotranslational protein targeting to membrane	50	RPL38	-4.40594308068903	1.298668030057e-59	-3.67695526217005
71	BP	GO:0006614	SRP-dependent cotranslational protein targeting to membrane	50	RPL39	-6.1720834295509	1.298668030057e-59	-3.67695526217005
72	BP	GO:0006614	SRP-dependent cotranslational protein targeting to membrane	50	RPL4	2.63821961853555	1.298668030057e-59	-3.67695526217005
73	BP	GO:0006614	SRP-dependent cotranslational protein targeting to membrane	50	RPL41	-21.5963993194115	1.298668030057e-59	-3.67695526217005
74	BP	GO:0006614	SRP-dependent cotranslational protein targeting to membrane	50	RPL7	5.08017204012149	1.298668030057e-59	-3.67695526217005
75	BP	GO:0006614	SRP-dependent cotranslational protein targeting to membrane	50	RPL7A	-2.77575486607831	1.298668030057e-59	-3.67695526217005
76	BP	GO:0006614	SRP-dependent cotranslational protein targeting to membrane	50	RPL8	-14.1100713865261	1.298668030057e-59	-3.67695526217005
77	BP	GO:0006614	SRP-dependent cotranslational protein targeting to membrane	50	RPLP0	-2.73973210765608	1.298668030057e-59	-3.67695526217005
78	BP	GO:0006614	SRP-dependent cotranslational protein targeting to membrane	50	RPLP1	-22.6852064471487	1.298668030057e-59	-3.67695526217005
79	BP	GO:0006614	SRP-dependent cotranslational protein targeting to membrane	50	RPLP2	-5.10085907942191	1.298668030057e-59	-3.67695526217005
80	BP	GO:0006614	SRP-dependent cotranslational protein targeting to membrane	50	RPS11	-2.06581298834634	1.298668030057e-59	-3.67695526217005
81	BP	GO:0006614	SRP-dependent cotranslational protein targeting to membrane	50	RPS12	-9.26313257155081	1.298668030057e-59	-3.67695526217005
82	BP	GO:0006614	SRP-dependent cotranslational protein targeting to membrane	50	RPS14	-3.22493921334339	1.298668030057e-59	-3.67695526217005
83	BP	GO:0006614	SRP-dependent cotranslational protein targeting to membrane	50	RPS15	-2.96620823548233	1.298668030057e-59	-3.67695526217005
84	BP	GO:0006614	SRP-dependent cotranslational protein targeting to membrane	50	RPS15A	-3.87550308507446	1.298668030057e-59	-3.67695526217005
85	BP	GO:0006614	SRP-dependent cotranslational protein targeting to membrane	50	RPS16	-5.50922513887201	1.298668030057e-59	-3.67695526217005
86	BP	GO:0006614	SRP-dependent cotranslational protein targeting to membrane	50	RPS17	3.23175589081952	1.298668030057e-59	-3.67695526217005
87	BP	GO:0006614	SRP-dependent cotranslational protein targeting to membrane	50	RPS19	-12.7187519965987	1.298668030057e-59	-3.67695526217005
88	BP	GO:0006614	SRP-dependent cotranslational protein targeting to membrane	50	RPS2	-4.31219022163371	1.298668030057e-59	-3.67695526217005
89	BP	GO:0006614	SRP-dependent cotranslational protein targeting to membrane	50	RPS21	-9.67517877100813	1.298668030057e-59	-3.67695526217005
90	BP	GO:0006614	SRP-dependent cotranslational protein targeting to membrane	50	RPS23	-5.34809833636981	1.298668030057e-59	-3.67695526217005
91	BP	GO:0006614	SRP-dependent cotranslational protein targeting to membrane	50	RPS24	-2.20677896114565	1.298668030057e-59	-3.67695526217005
92	BP	GO:0006614	SRP-dependent cotranslational protein targeting to membrane	50	RPS26	-3.40387557362541	1.298668030057e-59	-3.67695526217005
93	BP	GO:0006614	SRP-dependent cotranslational protein targeting to membrane	50	RPS27	-24.7305547490292	1.298668030057e-59	-3.67695526217005
94	BP	GO:0006614	SRP-dependent cotranslational protein targeting to membrane	50	RPS27A	2.85006004173905	1.298668030057e-59	-3.67695526217005
95	BP	GO:0006614	SRP-dependent cotranslational protein targeting to membrane	50	RPS28	7.4910055867187	1.298668030057e-59	-3.67695526217005
96	BP	GO:0006614	SRP-dependent cotranslational protein targeting to membrane	50	RPS29	3.97197033289394	1.298668030057e-59	-3.67695526217005
97	BP	GO:0006614	SRP-dependent cotranslational protein targeting to membrane	50	RPS5	-2.55300421683863	1.298668030057e-59	-3.67695526217005
98	BP	GO:0006614	SRP-dependent cotranslational protein targeting to membrane	50	RPS6	-4.95562876257756	1.298668030057e-59	-3.67695526217005
99	BP	GO:0006614	SRP-dependent cotranslational protein targeting to membrane	50	RPSA	3.03158710386453	1.298668030057e-59	-3.67695526217005
100	BP	GO:0006614	SRP-dependent cotranslational protein targeting to membrane	50	SRP14	2.11628024230515	1.298668030057e-59	-3.67695526217005
101	BP	GO:0006613	cotranslational protein targeting to membrane	50	RPL12	-4.47301055538853	7.54650744003087e-59	-3.67695526217005
102	BP	GO:0006613	cotranslational protein targeting to membrane	50	RPL13	-9.02265110610614	7.54650744003087e-59	-3.67695526217005
103	BP	GO:0006613	cotranslational protein targeting to membrane	50	RPL13A	-4.41622441484505	7.54650744003087e-59	-3.67695526217005
104	BP	GO:0006613	cotranslational protein targeting to membrane	50	RPL15	2.34134810756884	7.54650744003087e-59	-3.67695526217005
105	BP	GO:0006613	cotranslational protein targeting to membrane	50	RPL17	-7.67509235706729	7.54650744003087e-59	-3.67695526217005
106	BP	GO:0006613	cotranslational protein targeting to membrane	50	RPL18	-5.43832326909581	7.54650744003087e-59	-3.67695526217005
107	BP	GO:0006613	cotranslational protein targeting to membrane	50	RPL18A	-2.39375035669045	7.54650744003087e-59	-3.67695526217005
108	BP	GO:0006613	cotranslational protein targeting to membrane	50	RPL23	-2.39723630446535	7.54650744003087e-59	-3.67695526217005
109	BP	GO:0006613	cotranslational protein targeting to membrane	50	RPL23A	-3.0275359815633	7.54650744003087e-59	-3.67695526217005
110	BP	GO:0006613	cotranslational protein targeting to membrane	50	RPL26	8.58469768458106	7.54650744003087e-59	-3.67695526217005
111	BP	GO:0006613	cotranslational protein targeting to membrane	50	RPL3	3.77795179977023	7.54650744003087e-59	-3.67695526217005
112	BP	GO:0006613	cotranslational protein targeting to membrane	50	RPL30	-2.38602979534197	7.54650744003087e-59	-3.67695526217005
113	BP	GO:0006613	cotranslational protein targeting to membrane	50	RPL31	-3.97795895607254	7.54650744003087e-59	-3.67695526217005
114	BP	GO:0006613	cotranslational protein targeting to membrane	50	RPL32	-4.75190631827231	7.54650744003087e-59	-3.67695526217005
115	BP	GO:0006613	cotranslational protein targeting to membrane	50	RPL35A	-4.87719204148912	7.54650744003087e-59	-3.67695526217005
116	BP	GO:0006613	cotranslational protein targeting to membrane	50	RPL36	2.86518934997386	7.54650744003087e-59	-3.67695526217005
117	BP	GO:0006613	cotranslational protein targeting to membrane	50	RPL36A	-5.37909728920826	7.54650744003087e-59	-3.67695526217005
118	BP	GO:0006613	cotranslational protein targeting to membrane	50	RPL37	-2.73063541042666	7.54650744003087e-59	-3.67695526217005
119	BP	GO:0006613	cotranslational protein targeting to membrane	50	RPL37A	-14.3976342676165	7.54650744003087e-59	-3.67695526217005
120	BP	GO:0006613	cotranslational protein targeting to membrane	50	RPL38	-4.40594308068903	7.54650744003087e-59	-3.67695526217005
121	BP	GO:0006613	cotranslational protein targeting to membrane	50	RPL39	-6.1720834295509	7.54650744003087e-59	-3.67695526217005
122	BP	GO:0006613	cotranslational protein targeting to membrane	50	RPL4	2.63821961853555	7.54650744003087e-59	-3.67695526217005
123	BP	GO:0006613	cotranslational protein targeting to membrane	50	RPL41	-21.5963993194115	7.54650744003087e-59	-3.67695526217005
124	BP	GO:0006613	cotranslational protein targeting to membrane	50	RPL7	5.08017204012149	7.54650744003087e-59	-3.67695526217005
125	BP	GO:0006613	cotranslational protein targeting to membrane	50	RPL7A	-2.77575486607831	7.54650744003087e-59	-3.67695526217005
126	BP	GO:0006613	cotranslational protein targeting to membrane	50	RPL8	-14.1100713865261	7.54650744003087e-59	-3.67695526217005
127	BP	GO:0006613	cotranslational protein targeting to membrane	50	RPLP0	-2.73973210765608	7.54650744003087e-59	-3.67695526217005
128	BP	GO:0006613	cotranslational protein targeting to membrane	50	RPLP1	-22.6852064471487	7.54650744003087e-59	-3.67695526217005
129	BP	GO:0006613	cotranslational protein targeting to membrane	50	RPLP2	-5.10085907942191	7.54650744003087e-59	-3.67695526217005
130	BP	GO:0006613	cotranslational protein targeting to membrane	50	RPS11	-2.06581298834634	7.54650744003087e-59	-3.67695526217005
131	BP	GO:0006613	cotranslational protein targeting to membrane	50	RPS12	-9.26313257155081	7.54650744003087e-59	-3.67695526217005
132	BP	GO:0006613	cotranslational protein targeting to membrane	50	RPS14	-3.22493921334339	7.54650744003087e-59	-3.67695526217005
133	BP	GO:0006613	cotranslational protein targeting to membrane	50	RPS15	-2.96620823548233	7.54650744003087e-59	-3.67695526217005
134	BP	GO:0006613	cotranslational protein targeting to membrane	50	RPS15A	-3.87550308507446	7.54650744003087e-59	-3.67695526217005
135	BP	GO:0006613	cotranslational protein targeting to membrane	50	RPS16	-5.50922513887201	7.54650744003087e-59	-3.67695526217005
136	BP	GO:0006613	cotranslational protein targeting to membrane	50	RPS17	3.23175589081952	7.54650744003087e-59	-3.67695526217005
137	BP	GO:0006613	cotranslational protein targeting to membrane	50	RPS19	-12.7187519965987	7.54650744003087e-59	-3.67695526217005
138	BP	GO:0006613	cotranslational protein targeting to membrane	50	RPS2	-4.31219022163371	7.54650744003087e-59	-3.67695526217005
139	BP	GO:0006613	cotranslational protein targeting to membrane	50	RPS21	-9.67517877100813	7.54650744003087e-59	-3.67695526217005
140	BP	GO:0006613	cotranslational protein targeting to membrane	50	RPS23	-5.34809833636981	7.54650744003087e-59	-3.67695526217005
141	BP	GO:0006613	cotranslational protein targeting to membrane	50	RPS24	-2.20677896114565	7.54650744003087e-59	-3.67695526217005
142	BP	GO:0006613	cotranslational protein targeting to membrane	50	RPS26	-3.40387557362541	7.54650744003087e-59	-3.67695526217005
143	BP	GO:0006613	cotranslational protein targeting to membrane	50	RPS27	-24.7305547490292	7.54650744003087e-59	-3.67695526217005
144	BP	GO:0006613	cotranslational protein targeting to membrane	50	RPS27A	2.85006004173905	7.54650744003087e-59	-3.67695526217005
145	BP	GO:0006613	cotranslational protein targeting to membrane	50	RPS28	7.4910055867187	7.54650744003087e-59	-3.67695526217005
146	BP	GO:0006613	cotranslational protein targeting to membrane	50	RPS29	3.97197033289394	7.54650744003087e-59	-3.67695526217005
147	BP	GO:0006613	cotranslational protein targeting to membrane	50	RPS5	-2.55300421683863	7.54650744003087e-59	-3.67695526217005
148	BP	GO:0006613	cotranslational protein targeting to membrane	50	RPS6	-4.95562876257756	7.54650744003087e-59	-3.67695526217005
149	BP	GO:0006613	cotranslational protein targeting to membrane	50	RPSA	3.03158710386453	7.54650744003087e-59	-3.67695526217005
150	BP	GO:0006613	cotranslational protein targeting to membrane	50	SRP14	2.11628024230515	7.54650744003087e-59	-3.67695526217005
566	CC	GO:0044391	ribosomal subunit	50	ISG15	4.79530923689583	3.17819764530143e-46	-3.67695526217005
567	CC	GO:0044391	ribosomal subunit	50	RPL12	-4.47301055538853	3.17819764530143e-46	-3.67695526217005
568	CC	GO:0044391	ribosomal subunit	50	RPL13	-9.02265110610614	3.17819764530143e-46	-3.67695526217005
569	CC	GO:0044391	ribosomal subunit	50	RPL13A	-4.41622441484505	3.17819764530143e-46	-3.67695526217005
570	CC	GO:0044391	ribosomal subunit	50	RPL15	2.34134810756884	3.17819764530143e-46	-3.67695526217005
571	CC	GO:0044391	ribosomal subunit	50	RPL17	-7.67509235706729	3.17819764530143e-46	-3.67695526217005
572	CC	GO:0044391	ribosomal subunit	50	RPL18	-5.43832326909581	3.17819764530143e-46	-3.67695526217005
573	CC	GO:0044391	ribosomal subunit	50	RPL18A	-2.39375035669045	3.17819764530143e-46	-3.67695526217005
574	CC	GO:0044391	ribosomal subunit	50	RPL23	-2.39723630446535	3.17819764530143e-46	-3.67695526217005
575	CC	GO:0044391	ribosomal subunit	50	RPL23A	-3.0275359815633	3.17819764530143e-46	-3.67695526217005
576	CC	GO:0044391	ribosomal subunit	50	RPL26	8.58469768458106	3.17819764530143e-46	-3.67695526217005
577	CC	GO:0044391	ribosomal subunit	50	RPL3	3.77795179977023	3.17819764530143e-46	-3.67695526217005
578	CC	GO:0044391	ribosomal subunit	50	RPL30	-2.38602979534197	3.17819764530143e-46	-3.67695526217005
579	CC	GO:0044391	ribosomal subunit	50	RPL31	-3.97795895607254	3.17819764530143e-46	-3.67695526217005
580	CC	GO:0044391	ribosomal subunit	50	RPL32	-4.75190631827231	3.17819764530143e-46	-3.67695526217005
581	CC	GO:0044391	ribosomal subunit	50	RPL35A	-4.87719204148912	3.17819764530143e-46	-3.67695526217005
582	CC	GO:0044391	ribosomal subunit	50	RPL36	2.86518934997386	3.17819764530143e-46	-3.67695526217005
583	CC	GO:0044391	ribosomal subunit	50	RPL36A	-5.37909728920826	3.17819764530143e-46	-3.67695526217005
584	CC	GO:0044391	ribosomal subunit	50	RPL37	-2.73063541042666	3.17819764530143e-46	-3.67695526217005
585	CC	GO:0044391	ribosomal subunit	50	RPL37A	-14.3976342676165	3.17819764530143e-46	-3.67695526217005
586	CC	GO:0044391	ribosomal subunit	50	RPL38	-4.40594308068903	3.17819764530143e-46	-3.67695526217005
587	CC	GO:0044391	ribosomal subunit	50	RPL39	-6.1720834295509	3.17819764530143e-46	-3.67695526217005
588	CC	GO:0044391	ribosomal subunit	50	RPL4	2.63821961853555	3.17819764530143e-46	-3.67695526217005
589	CC	GO:0044391	ribosomal subunit	50	RPL41	-21.5963993194115	3.17819764530143e-46	-3.67695526217005
590	CC	GO:0044391	ribosomal subunit	50	RPL7	5.08017204012149	3.17819764530143e-46	-3.67695526217005
591	CC	GO:0044391	ribosomal subunit	50	RPL7A	-2.77575486607831	3.17819764530143e-46	-3.67695526217005
592	CC	GO:0044391	ribosomal subunit	50	RPL8	-14.1100713865261	3.17819764530143e-46	-3.67695526217005
593	CC	GO:0044391	ribosomal subunit	50	RPLP0	-2.73973210765608	3.17819764530143e-46	-3.67695526217005
594	CC	GO:0044391	ribosomal subunit	50	RPLP1	-22.6852064471487	3.17819764530143e-46	-3.67695526217005
595	CC	GO:0044391	ribosomal subunit	50	RPLP2	-5.10085907942191	3.17819764530143e-46	-3.67695526217005
596	CC	GO:0044391	ribosomal subunit	50	RPS11	-2.06581298834634	3.17819764530143e-46	-3.67695526217005
597	CC	GO:0044391	ribosomal subunit	50	RPS12	-9.26313257155081	3.17819764530143e-46	-3.67695526217005
598	CC	GO:0044391	ribosomal subunit	50	RPS14	-3.22493921334339	3.17819764530143e-46	-3.67695526217005
599	CC	GO:0044391	ribosomal subunit	50	RPS15	-2.96620823548233	3.17819764530143e-46	-3.67695526217005
600	CC	GO:0044391	ribosomal subunit	50	RPS15A	-3.87550308507446	3.17819764530143e-46	-3.67695526217005
601	CC	GO:0044391	ribosomal subunit	50	RPS16	-5.50922513887201	3.17819764530143e-46	-3.67695526217005
602	CC	GO:0044391	ribosomal subunit	50	RPS17	3.23175589081952	3.17819764530143e-46	-3.67695526217005
603	CC	GO:0044391	ribosomal subunit	50	RPS19	-12.7187519965987	3.17819764530143e-46	-3.67695526217005
604	CC	GO:0044391	ribosomal subunit	50	RPS2	-4.31219022163371	3.17819764530143e-46	-3.67695526217005
605	CC	GO:0044391	ribosomal subunit	50	RPS21	-9.67517877100813	3.17819764530143e-46	-3.67695526217005
606	CC	GO:0044391	ribosomal subunit	50	RPS23	-5.34809833636981	3.17819764530143e-46	-3.67695526217005
607	CC	GO:0044391	ribosomal subunit	50	RPS24	-2.20677896114565	3.17819764530143e-46	-3.67695526217005
608	CC	GO:0044391	ribosomal subunit	50	RPS26	-3.40387557362541	3.17819764530143e-46	-3.67695526217005
609	CC	GO:0044391	ribosomal subunit	50	RPS27	-24.7305547490292	3.17819764530143e-46	-3.67695526217005
610	CC	GO:0044391	ribosomal subunit	50	RPS27A	2.85006004173905	3.17819764530143e-46	-3.67695526217005
611	CC	GO:0044391	ribosomal subunit	50	RPS28	7.4910055867187	3.17819764530143e-46	-3.67695526217005
612	CC	GO:0044391	ribosomal subunit	50	RPS29	3.97197033289394	3.17819764530143e-46	-3.67695526217005
613	CC	GO:0044391	ribosomal subunit	50	RPS5	-2.55300421683863	3.17819764530143e-46	-3.67695526217005
614	CC	GO:0044391	ribosomal subunit	50	RPS6	-4.95562876257756	3.17819764530143e-46	-3.67695526217005
615	CC	GO:0044391	ribosomal subunit	50	RPSA	3.03158710386453	3.17819764530143e-46	-3.67695526217005
717	CC	GO:0005840	ribosome	52	EEF2	3.33456791517044	2.27786928477916e-40	-3.60555127546399
718	CC	GO:0005840	ribosome	52	EIF3H	-2.51205501955377	2.27786928477916e-40	-3.60555127546399
719	CC	GO:0005840	ribosome	52	ISG15	4.79530923689583	2.27786928477916e-40	-3.60555127546399
720	CC	GO:0005840	ribosome	52	RPL12	-4.47301055538853	2.27786928477916e-40	-3.60555127546399
721	CC	GO:0005840	ribosome	52	RPL13	-9.02265110610614	2.27786928477916e-40	-3.60555127546399
722	CC	GO:0005840	ribosome	52	RPL13A	-4.41622441484505	2.27786928477916e-40	-3.60555127546399
723	CC	GO:0005840	ribosome	52	RPL15	2.34134810756884	2.27786928477916e-40	-3.60555127546399
724	CC	GO:0005840	ribosome	52	RPL17	-7.67509235706729	2.27786928477916e-40	-3.60555127546399
725	CC	GO:0005840	ribosome	52	RPL18	-5.43832326909581	2.27786928477916e-40	-3.60555127546399
726	CC	GO:0005840	ribosome	52	RPL18A	-2.39375035669045	2.27786928477916e-40	-3.60555127546399
727	CC	GO:0005840	ribosome	52	RPL23	-2.39723630446535	2.27786928477916e-40	-3.60555127546399
728	CC	GO:0005840	ribosome	52	RPL23A	-3.0275359815633	2.27786928477916e-40	-3.60555127546399
729	CC	GO:0005840	ribosome	52	RPL26	8.58469768458106	2.27786928477916e-40	-3.60555127546399
730	CC	GO:0005840	ribosome	52	RPL3	3.77795179977023	2.27786928477916e-40	-3.60555127546399
731	CC	GO:0005840	ribosome	52	RPL30	-2.38602979534197	2.27786928477916e-40	-3.60555127546399
732	CC	GO:0005840	ribosome	52	RPL31	-3.97795895607254	2.27786928477916e-40	-3.60555127546399
733	CC	GO:0005840	ribosome	52	RPL32	-4.75190631827231	2.27786928477916e-40	-3.60555127546399
734	CC	GO:0005840	ribosome	52	RPL35A	-4.87719204148912	2.27786928477916e-40	-3.60555127546399
735	CC	GO:0005840	ribosome	52	RPL36	2.86518934997386	2.27786928477916e-40	-3.60555127546399
736	CC	GO:0005840	ribosome	52	RPL36A	-5.37909728920826	2.27786928477916e-40	-3.60555127546399
737	CC	GO:0005840	ribosome	52	RPL37	-2.73063541042666	2.27786928477916e-40	-3.60555127546399
738	CC	GO:0005840	ribosome	52	RPL37A	-14.3976342676165	2.27786928477916e-40	-3.60555127546399
739	CC	GO:0005840	ribosome	52	RPL38	-4.40594308068903	2.27786928477916e-40	-3.60555127546399
740	CC	GO:0005840	ribosome	52	RPL39	-6.1720834295509	2.27786928477916e-40	-3.60555127546399
741	CC	GO:0005840	ribosome	52	RPL4	2.63821961853555	2.27786928477916e-40	-3.60555127546399
742	CC	GO:0005840	ribosome	52	RPL41	-21.5963993194115	2.27786928477916e-40	-3.60555127546399
743	CC	GO:0005840	ribosome	52	RPL7	5.08017204012149	2.27786928477916e-40	-3.60555127546399
744	CC	GO:0005840	ribosome	52	RPL7A	-2.77575486607831	2.27786928477916e-40	-3.60555127546399
745	CC	GO:0005840	ribosome	52	RPL8	-14.1100713865261	2.27786928477916e-40	-3.60555127546399
746	CC	GO:0005840	ribosome	52	RPLP0	-2.73973210765608	2.27786928477916e-40	-3.60555127546399
747	CC	GO:0005840	ribosome	52	RPLP1	-22.6852064471487	2.27786928477916e-40	-3.60555127546399
748	CC	GO:0005840	ribosome	52	RPLP2	-5.10085907942191	2.27786928477916e-40	-3.60555127546399
749	CC	GO:0005840	ribosome	52	RPS11	-2.06581298834634	2.27786928477916e-40	-3.60555127546399
750	CC	GO:0005840	ribosome	52	RPS12	-9.26313257155081	2.27786928477916e-40	-3.60555127546399
751	CC	GO:0005840	ribosome	52	RPS14	-3.22493921334339	2.27786928477916e-40	-3.60555127546399
752	CC	GO:0005840	ribosome	52	RPS15	-2.96620823548233	2.27786928477916e-40	-3.60555127546399
753	CC	GO:0005840	ribosome	52	RPS15A	-3.87550308507446	2.27786928477916e-40	-3.60555127546399
754	CC	GO:0005840	ribosome	52	RPS16	-5.50922513887201	2.27786928477916e-40	-3.60555127546399
755	CC	GO:0005840	ribosome	52	RPS17	3.23175589081952	2.27786928477916e-40	-3.60555127546399
756	CC	GO:0005840	ribosome	52	RPS19	-12.7187519965987	2.27786928477916e-40	-3.60555127546399
757	CC	GO:0005840	ribosome	52	RPS2	-4.31219022163371	2.27786928477916e-40	-3.60555127546399
758	CC	GO:0005840	ribosome	52	RPS21	-9.67517877100813	2.27786928477916e-40	-3.60555127546399
759	CC	GO:0005840	ribosome	52	RPS23	-5.34809833636981	2.27786928477916e-40	-3.60555127546399
760	CC	GO:0005840	ribosome	52	RPS24	-2.20677896114565	2.27786928477916e-40	-3.60555127546399
761	CC	GO:0005840	ribosome	52	RPS26	-3.40387557362541	2.27786928477916e-40	-3.60555127546399
762	CC	GO:0005840	ribosome	52	RPS27	-24.7305547490292	2.27786928477916e-40	-3.60555127546399
763	CC	GO:0005840	ribosome	52	RPS27A	2.85006004173905	2.27786928477916e-40	-3.60555127546399
764	CC	GO:0005840	ribosome	52	RPS28	7.4910055867187	2.27786928477916e-40	-3.60555127546399
765	CC	GO:0005840	ribosome	52	RPS29	3.97197033289394	2.27786928477916e-40	-3.60555127546399
766	CC	GO:0005840	ribosome	52	RPS5	-2.55300421683863	2.27786928477916e-40	-3.60555127546399
767	CC	GO:0005840	ribosome	52	RPS6	-4.95562876257756	2.27786928477916e-40	-3.60555127546399
768	CC	GO:0005840	ribosome	52	RPSA	3.03158710386453	2.27786928477916e-40	-3.60555127546399
769	BP	GO:0090150	establishment of protein localization to membrane	57	CD24	-3.7201151611503	5.57820915160325e-40	-3.57623736407562
770	BP	GO:0090150	establishment of protein localization to membrane	57	HSP90AA1	2.3738309017412	5.57820915160325e-40	-3.57623736407562
771	BP	GO:0090150	establishment of protein localization to membrane	57	KRT18	-25.2388045178048	5.57820915160325e-40	-3.57623736407562
772	BP	GO:0090150	establishment of protein localization to membrane	57	MYO1C	2.10303419374215	5.57820915160325e-40	-3.57623736407562
773	BP	GO:0090150	establishment of protein localization to membrane	57	NACA	-2.19224782826419	5.57820915160325e-40	-3.57623736407562
774	BP	GO:0090150	establishment of protein localization to membrane	57	RPL12	-4.47301055538853	5.57820915160325e-40	-3.57623736407562
775	BP	GO:0090150	establishment of protein localization to membrane	57	RPL13	-9.02265110610614	5.57820915160325e-40	-3.57623736407562
776	BP	GO:0090150	establishment of protein localization to membrane	57	RPL13A	-4.41622441484505	5.57820915160325e-40	-3.57623736407562
777	BP	GO:0090150	establishment of protein localization to membrane	57	RPL15	2.34134810756884	5.57820915160325e-40	-3.57623736407562
778	BP	GO:0090150	establishment of protein localization to membrane	57	RPL17	-7.67509235706729	5.57820915160325e-40	-3.57623736407562
779	BP	GO:0090150	establishment of protein localization to membrane	57	RPL18	-5.43832326909581	5.57820915160325e-40	-3.57623736407562
780	BP	GO:0090150	establishment of protein localization to membrane	57	RPL18A	-2.39375035669045	5.57820915160325e-40	-3.57623736407562
781	BP	GO:0090150	establishment of protein localization to membrane	57	RPL23	-2.39723630446535	5.57820915160325e-40	-3.57623736407562
782	BP	GO:0090150	establishment of protein localization to membrane	57	RPL23A	-3.0275359815633	5.57820915160325e-40	-3.57623736407562
783	BP	GO:0090150	establishment of protein localization to membrane	57	RPL26	8.58469768458106	5.57820915160325e-40	-3.57623736407562
784	BP	GO:0090150	establishment of protein localization to membrane	57	RPL3	3.77795179977023	5.57820915160325e-40	-3.57623736407562
785	BP	GO:0090150	establishment of protein localization to membrane	57	RPL30	-2.38602979534197	5.57820915160325e-40	-3.57623736407562
786	BP	GO:0090150	establishment of protein localization to membrane	57	RPL31	-3.97795895607254	5.57820915160325e-40	-3.57623736407562
787	BP	GO:0090150	establishment of protein localization to membrane	57	RPL32	-4.75190631827231	5.57820915160325e-40	-3.57623736407562
788	BP	GO:0090150	establishment of protein localization to membrane	57	RPL35A	-4.87719204148912	5.57820915160325e-40	-3.57623736407562
789	BP	GO:0090150	establishment of protein localization to membrane	57	RPL36	2.86518934997386	5.57820915160325e-40	-3.57623736407562
790	BP	GO:0090150	establishment of protein localization to membrane	57	RPL36A	-5.37909728920826	5.57820915160325e-40	-3.57623736407562
791	BP	GO:0090150	establishment of protein localization to membrane	57	RPL37	-2.73063541042666	5.57820915160325e-40	-3.57623736407562
792	BP	GO:0090150	establishment of protein localization to membrane	57	RPL37A	-14.3976342676165	5.57820915160325e-40	-3.57623736407562
793	BP	GO:0090150	establishment of protein localization to membrane	57	RPL38	-4.40594308068903	5.57820915160325e-40	-3.57623736407562
794	BP	GO:0090150	establishment of protein localization to membrane	57	RPL39	-6.1720834295509	5.57820915160325e-40	-3.57623736407562
795	BP	GO:0090150	establishment of protein localization to membrane	57	RPL4	2.63821961853555	5.57820915160325e-40	-3.57623736407562
796	BP	GO:0090150	establishment of protein localization to membrane	57	RPL41	-21.5963993194115	5.57820915160325e-40	-3.57623736407562
797	BP	GO:0090150	establishment of protein localization to membrane	57	RPL7	5.08017204012149	5.57820915160325e-40	-3.57623736407562
798	BP	GO:0090150	establishment of protein localization to membrane	57	RPL7A	-2.77575486607831	5.57820915160325e-40	-3.57623736407562
799	BP	GO:0090150	establishment of protein localization to membrane	57	RPL8	-14.1100713865261	5.57820915160325e-40	-3.57623736407562
800	BP	GO:0090150	establishment of protein localization to membrane	57	RPLP0	-2.73973210765608	5.57820915160325e-40	-3.57623736407562
801	BP	GO:0090150	establishment of protein localization to membrane	57	RPLP1	-22.6852064471487	5.57820915160325e-40	-3.57623736407562
802	BP	GO:0090150	establishment of protein localization to membrane	57	RPLP2	-5.10085907942191	5.57820915160325e-40	-3.57623736407562
803	BP	GO:0090150	establishment of protein localization to membrane	57	RPS11	-2.06581298834634	5.57820915160325e-40	-3.57623736407562
804	BP	GO:0090150	establishment of protein localization to membrane	57	RPS12	-9.26313257155081	5.57820915160325e-40	-3.57623736407562
805	BP	GO:0090150	establishment of protein localization to membrane	57	RPS14	-3.22493921334339	5.57820915160325e-40	-3.57623736407562
806	BP	GO:0090150	establishment of protein localization to membrane	57	RPS15	-2.96620823548233	5.57820915160325e-40	-3.57623736407562
807	BP	GO:0090150	establishment of protein localization to membrane	57	RPS15A	-3.87550308507446	5.57820915160325e-40	-3.57623736407562
808	BP	GO:0090150	establishment of protein localization to membrane	57	RPS16	-5.50922513887201	5.57820915160325e-40	-3.57623736407562
809	BP	GO:0090150	establishment of protein localization to membrane	57	RPS17	3.23175589081952	5.57820915160325e-40	-3.57623736407562
810	BP	GO:0090150	establishment of protein localization to membrane	57	RPS19	-12.7187519965987	5.57820915160325e-40	-3.57623736407562
811	BP	GO:0090150	establishment of protein localization to membrane	57	RPS2	-4.31219022163371	5.57820915160325e-40	-3.57623736407562
812	BP	GO:0090150	establishment of protein localization to membrane	57	RPS21	-9.67517877100813	5.57820915160325e-40	-3.57623736407562
813	BP	GO:0090150	establishment of protein localization to membrane	57	RPS23	-5.34809833636981	5.57820915160325e-40	-3.57623736407562
814	BP	GO:0090150	establishment of protein localization to membrane	57	RPS24	-2.20677896114565	5.57820915160325e-40	-3.57623736407562
815	BP	GO:0090150	establishment of protein localization to membrane	57	RPS26	-3.40387557362541	5.57820915160325e-40	-3.57623736407562
816	BP	GO:0090150	establishment of protein localization to membrane	57	RPS27	-24.7305547490292	5.57820915160325e-40	-3.57623736407562
817	BP	GO:0090150	establishment of protein localization to membrane	57	RPS27A	2.85006004173905	5.57820915160325e-40	-3.57623736407562
818	BP	GO:0090150	establishment of protein localization to membrane	57	RPS28	7.4910055867187	5.57820915160325e-40	-3.57623736407562
819	BP	GO:0090150	establishment of protein localization to membrane	57	RPS29	3.97197033289394	5.57820915160325e-40	-3.57623736407562
820	BP	GO:0090150	establishment of protein localization to membrane	57	RPS5	-2.55300421683863	5.57820915160325e-40	-3.57623736407562
821	BP	GO:0090150	establishment of protein localization to membrane	57	RPS6	-4.95562876257756	5.57820915160325e-40	-3.57623736407562
822	BP	GO:0090150	establishment of protein localization to membrane	57	RPSA	3.03158710386453	5.57820915160325e-40	-3.57623736407562
823	BP	GO:0090150	establishment of protein localization to membrane	57	SEC61G	-2.72060668385814	5.57820915160325e-40	-3.57623736407562
824	BP	GO:0090150	establishment of protein localization to membrane	57	SRP14	2.11628024230515	5.57820915160325e-40	-3.57623736407562
825	BP	GO:0090150	establishment of protein localization to membrane	57	YWHAE	3.8367980335447	5.57820915160325e-40	-3.57623736407562
973	BP	GO:0006605	protein targeting	59	GABARAP	5.32638326547486	8.45866065192989e-36	-3.2547227745206
974	BP	GO:0006605	protein targeting	59	HSP90AA1	2.3738309017412	8.45866065192989e-36	-3.2547227745206
975	BP	GO:0006605	protein targeting	59	HSPD1	-3.08837939227112	8.45866065192989e-36	-3.2547227745206
976	BP	GO:0006605	protein targeting	59	MYO1C	2.10303419374215	8.45866065192989e-36	-3.2547227745206
977	BP	GO:0006605	protein targeting	59	NACA	-2.19224782826419	8.45866065192989e-36	-3.2547227745206
978	BP	GO:0006605	protein targeting	59	RPL12	-4.47301055538853	8.45866065192989e-36	-3.2547227745206
979	BP	GO:0006605	protein targeting	59	RPL13	-9.02265110610614	8.45866065192989e-36	-3.2547227745206
980	BP	GO:0006605	protein targeting	59	RPL13A	-4.41622441484505	8.45866065192989e-36	-3.2547227745206
981	BP	GO:0006605	protein targeting	59	RPL15	2.34134810756884	8.45866065192989e-36	-3.2547227745206
982	BP	GO:0006605	protein targeting	59	RPL17	-7.67509235706729	8.45866065192989e-36	-3.2547227745206
983	BP	GO:0006605	protein targeting	59	RPL18	-5.43832326909581	8.45866065192989e-36	-3.2547227745206
984	BP	GO:0006605	protein targeting	59	RPL18A	-2.39375035669045	8.45866065192989e-36	-3.2547227745206
985	BP	GO:0006605	protein targeting	59	RPL23	-2.39723630446535	8.45866065192989e-36	-3.2547227745206
986	BP	GO:0006605	protein targeting	59	RPL23A	-3.0275359815633	8.45866065192989e-36	-3.2547227745206
987	BP	GO:0006605	protein targeting	59	RPL26	8.58469768458106	8.45866065192989e-36	-3.2547227745206
988	BP	GO:0006605	protein targeting	59	RPL3	3.77795179977023	8.45866065192989e-36	-3.2547227745206
989	BP	GO:0006605	protein targeting	59	RPL30	-2.38602979534197	8.45866065192989e-36	-3.2547227745206
990	BP	GO:0006605	protein targeting	59	RPL31	-3.97795895607254	8.45866065192989e-36	-3.2547227745206
991	BP	GO:0006605	protein targeting	59	RPL32	-4.75190631827231	8.45866065192989e-36	-3.2547227745206
992	BP	GO:0006605	protein targeting	59	RPL35A	-4.87719204148912	8.45866065192989e-36	-3.2547227745206
993	BP	GO:0006605	protein targeting	59	RPL36	2.86518934997386	8.45866065192989e-36	-3.2547227745206
994	BP	GO:0006605	protein targeting	59	RPL36A	-5.37909728920826	8.45866065192989e-36	-3.2547227745206
995	BP	GO:0006605	protein targeting	59	RPL37	-2.73063541042666	8.45866065192989e-36	-3.2547227745206
996	BP	GO:0006605	protein targeting	59	RPL37A	-14.3976342676165	8.45866065192989e-36	-3.2547227745206
997	BP	GO:0006605	protein targeting	59	RPL38	-4.40594308068903	8.45866065192989e-36	-3.2547227745206
998	BP	GO:0006605	protein targeting	59	RPL39	-6.1720834295509	8.45866065192989e-36	-3.2547227745206
999	BP	GO:0006605	protein targeting	59	RPL4	2.63821961853555	8.45866065192989e-36	-3.2547227745206
1000	BP	GO:0006605	protein targeting	59	RPL41	-21.5963993194115	8.45866065192989e-36	-3.2547227745206
1001	BP	GO:0006605	protein targeting	59	RPL7	5.08017204012149	8.45866065192989e-36	-3.2547227745206
1002	BP	GO:0006605	protein targeting	59	RPL7A	-2.77575486607831	8.45866065192989e-36	-3.2547227745206
1003	BP	GO:0006605	protein targeting	59	RPL8	-14.1100713865261	8.45866065192989e-36	-3.2547227745206
1004	BP	GO:0006605	protein targeting	59	RPLP0	-2.73973210765608	8.45866065192989e-36	-3.2547227745206
1005	BP	GO:0006605	protein targeting	59	RPLP1	-22.6852064471487	8.45866065192989e-36	-3.2547227745206
1006	BP	GO:0006605	protein targeting	59	RPLP2	-5.10085907942191	8.45866065192989e-36	-3.2547227745206
1007	BP	GO:0006605	protein targeting	59	RPS11	-2.06581298834634	8.45866065192989e-36	-3.2547227745206
1008	BP	GO:0006605	protein targeting	59	RPS12	-9.26313257155081	8.45866065192989e-36	-3.2547227745206
1009	BP	GO:0006605	protein targeting	59	RPS14	-3.22493921334339	8.45866065192989e-36	-3.2547227745206
1010	BP	GO:0006605	protein targeting	59	RPS15	-2.96620823548233	8.45866065192989e-36	-3.2547227745206
1011	BP	GO:0006605	protein targeting	59	RPS15A	-3.87550308507446	8.45866065192989e-36	-3.2547227745206
1012	BP	GO:0006605	protein targeting	59	RPS16	-5.50922513887201	8.45866065192989e-36	-3.2547227745206
1013	BP	GO:0006605	protein targeting	59	RPS17	3.23175589081952	8.45866065192989e-36	-3.2547227745206
1014	BP	GO:0006605	protein targeting	59	RPS19	-12.7187519965987	8.45866065192989e-36	-3.2547227745206
1015	BP	GO:0006605	protein targeting	59	RPS2	-4.31219022163371	8.45866065192989e-36	-3.2547227745206
1016	BP	GO:0006605	protein targeting	59	RPS21	-9.67517877100813	8.45866065192989e-36	-3.2547227745206
1017	BP	GO:0006605	protein targeting	59	RPS23	-5.34809833636981	8.45866065192989e-36	-3.2547227745206
1018	BP	GO:0006605	protein targeting	59	RPS24	-2.20677896114565	8.45866065192989e-36	-3.2547227745206
1019	BP	GO:0006605	protein targeting	59	RPS26	-3.40387557362541	8.45866065192989e-36	-3.2547227745206
1020	BP	GO:0006605	protein targeting	59	RPS27	-24.7305547490292	8.45866065192989e-36	-3.2547227745206
1021	BP	GO:0006605	protein targeting	59	RPS27A	2.85006004173905	8.45866065192989e-36	-3.2547227745206
1022	BP	GO:0006605	protein targeting	59	RPS28	7.4910055867187	8.45866065192989e-36	-3.2547227745206
1023	BP	GO:0006605	protein targeting	59	RPS29	3.97197033289394	8.45866065192989e-36	-3.2547227745206
1024	BP	GO:0006605	protein targeting	59	RPS5	-2.55300421683863	8.45866065192989e-36	-3.2547227745206
1025	BP	GO:0006605	protein targeting	59	RPS6	-4.95562876257756	8.45866065192989e-36	-3.2547227745206
1026	BP	GO:0006605	protein targeting	59	RPSA	3.03158710386453	8.45866065192989e-36	-3.2547227745206
1027	BP	GO:0006605	protein targeting	59	SEC61G	-2.72060668385814	8.45866065192989e-36	-3.2547227745206
1028	BP	GO:0006605	protein targeting	59	SRP14	2.11628024230515	8.45866065192989e-36	-3.2547227745206
1029	BP	GO:0006605	protein targeting	59	TOMM7	-2.26032512608597	8.45866065192989e-36	-3.2547227745206
1030	BP	GO:0006605	protein targeting	59	UBC	2.95343763489674	8.45866065192989e-36	-3.2547227745206
1031	BP	GO:0006605	protein targeting	59	YWHAE	3.8367980335447	8.45866065192989e-36	-3.2547227745206
944	CC	GO:0022625	cytosolic large ribosomal subunit	29	RPL12	-4.47301055538853	6.9371232503146e-36	-3.15682074900988
945	CC	GO:0022625	cytosolic large ribosomal subunit	29	RPL13	-9.02265110610614	6.9371232503146e-36	-3.15682074900988
946	CC	GO:0022625	cytosolic large ribosomal subunit	29	RPL13A	-4.41622441484505	6.9371232503146e-36	-3.15682074900988
947	CC	GO:0022625	cytosolic large ribosomal subunit	29	RPL15	2.34134810756884	6.9371232503146e-36	-3.15682074900988
948	CC	GO:0022625	cytosolic large ribosomal subunit	29	RPL17	-7.67509235706729	6.9371232503146e-36	-3.15682074900988
949	CC	GO:0022625	cytosolic large ribosomal subunit	29	RPL18	-5.43832326909581	6.9371232503146e-36	-3.15682074900988
950	CC	GO:0022625	cytosolic large ribosomal subunit	29	RPL18A	-2.39375035669045	6.9371232503146e-36	-3.15682074900988
951	CC	GO:0022625	cytosolic large ribosomal subunit	29	RPL23	-2.39723630446535	6.9371232503146e-36	-3.15682074900988
952	CC	GO:0022625	cytosolic large ribosomal subunit	29	RPL23A	-3.0275359815633	6.9371232503146e-36	-3.15682074900988
953	CC	GO:0022625	cytosolic large ribosomal subunit	29	RPL26	8.58469768458106	6.9371232503146e-36	-3.15682074900988
954	CC	GO:0022625	cytosolic large ribosomal subunit	29	RPL3	3.77795179977023	6.9371232503146e-36	-3.15682074900988
955	CC	GO:0022625	cytosolic large ribosomal subunit	29	RPL30	-2.38602979534197	6.9371232503146e-36	-3.15682074900988
956	CC	GO:0022625	cytosolic large ribosomal subunit	29	RPL31	-3.97795895607254	6.9371232503146e-36	-3.15682074900988
957	CC	GO:0022625	cytosolic large ribosomal subunit	29	RPL32	-4.75190631827231	6.9371232503146e-36	-3.15682074900988
958	CC	GO:0022625	cytosolic large ribosomal subunit	29	RPL35A	-4.87719204148912	6.9371232503146e-36	-3.15682074900988
959	CC	GO:0022625	cytosolic large ribosomal subunit	29	RPL36	2.86518934997386	6.9371232503146e-36	-3.15682074900988
960	CC	GO:0022625	cytosolic large ribosomal subunit	29	RPL36A	-5.37909728920826	6.9371232503146e-36	-3.15682074900988
961	CC	GO:0022625	cytosolic large ribosomal subunit	29	RPL37	-2.73063541042666	6.9371232503146e-36	-3.15682074900988
962	CC	GO:0022625	cytosolic large ribosomal subunit	29	RPL37A	-14.3976342676165	6.9371232503146e-36	-3.15682074900988
963	CC	GO:0022625	cytosolic large ribosomal subunit	29	RPL38	-4.40594308068903	6.9371232503146e-36	-3.15682074900988
964	CC	GO:0022625	cytosolic large ribosomal subunit	29	RPL39	-6.1720834295509	6.9371232503146e-36	-3.15682074900988
965	CC	GO:0022625	cytosolic large ribosomal subunit	29	RPL4	2.63821961853555	6.9371232503146e-36	-3.15682074900988
966	CC	GO:0022625	cytosolic large ribosomal subunit	29	RPL41	-21.5963993194115	6.9371232503146e-36	-3.15682074900988
967	CC	GO:0022625	cytosolic large ribosomal subunit	29	RPL7	5.08017204012149	6.9371232503146e-36	-3.15682074900988
968	CC	GO:0022625	cytosolic large ribosomal subunit	29	RPL7A	-2.77575486607831	6.9371232503146e-36	-3.15682074900988
969	CC	GO:0022625	cytosolic large ribosomal subunit	29	RPL8	-14.1100713865261	6.9371232503146e-36	-3.15682074900988
970	CC	GO:0022625	cytosolic large ribosomal subunit	29	RPLP0	-2.73973210765608	6.9371232503146e-36	-3.15682074900988
971	CC	GO:0022625	cytosolic large ribosomal subunit	29	RPLP1	-22.6852064471487	6.9371232503146e-36	-3.15682074900988
972	CC	GO:0022625	cytosolic large ribosomal subunit	29	RPLP2	-5.10085907942191	6.9371232503146e-36	-3.15682074900988
1032	CC	GO:0015934	large ribosomal subunit	29	RPL12	-4.47301055538853	1.56016828970118e-25	-3.15682074900988
1033	CC	GO:0015934	large ribosomal subunit	29	RPL13	-9.02265110610614	1.56016828970118e-25	-3.15682074900988
1034	CC	GO:0015934	large ribosomal subunit	29	RPL13A	-4.41622441484505	1.56016828970118e-25	-3.15682074900988
1035	CC	GO:0015934	large ribosomal subunit	29	RPL15	2.34134810756884	1.56016828970118e-25	-3.15682074900988
1036	CC	GO:0015934	large ribosomal subunit	29	RPL17	-7.67509235706729	1.56016828970118e-25	-3.15682074900988
1037	CC	GO:0015934	large ribosomal subunit	29	RPL18	-5.43832326909581	1.56016828970118e-25	-3.15682074900988
1038	CC	GO:0015934	large ribosomal subunit	29	RPL18A	-2.39375035669045	1.56016828970118e-25	-3.15682074900988
1039	CC	GO:0015934	large ribosomal subunit	29	RPL23	-2.39723630446535	1.56016828970118e-25	-3.15682074900988
1040	CC	GO:0015934	large ribosomal subunit	29	RPL23A	-3.0275359815633	1.56016828970118e-25	-3.15682074900988
1041	CC	GO:0015934	large ribosomal subunit	29	RPL26	8.58469768458106	1.56016828970118e-25	-3.15682074900988
1042	CC	GO:0015934	large ribosomal subunit	29	RPL3	3.77795179977023	1.56016828970118e-25	-3.15682074900988
1043	CC	GO:0015934	large ribosomal subunit	29	RPL30	-2.38602979534197	1.56016828970118e-25	-3.15682074900988
1044	CC	GO:0015934	large ribosomal subunit	29	RPL31	-3.97795895607254	1.56016828970118e-25	-3.15682074900988
1045	CC	GO:0015934	large ribosomal subunit	29	RPL32	-4.75190631827231	1.56016828970118e-25	-3.15682074900988
1046	CC	GO:0015934	large ribosomal subunit	29	RPL35A	-4.87719204148912	1.56016828970118e-25	-3.15682074900988
1047	CC	GO:0015934	large ribosomal subunit	29	RPL36	2.86518934997386	1.56016828970118e-25	-3.15682074900988
1048	CC	GO:0015934	large ribosomal subunit	29	RPL36A	-5.37909728920826	1.56016828970118e-25	-3.15682074900988
1049	CC	GO:0015934	large ribosomal subunit	29	RPL37	-2.73063541042666	1.56016828970118e-25	-3.15682074900988
1050	CC	GO:0015934	large ribosomal subunit	29	RPL37A	-14.3976342676165	1.56016828970118e-25	-3.15682074900988
1051	CC	GO:0015934	large ribosomal subunit	29	RPL38	-4.40594308068903	1.56016828970118e-25	-3.15682074900988
1052	CC	GO:0015934	large ribosomal subunit	29	RPL39	-6.1720834295509	1.56016828970118e-25	-3.15682074900988
1053	CC	GO:0015934	large ribosomal subunit	29	RPL4	2.63821961853555	1.56016828970118e-25	-3.15682074900988
1054	CC	GO:0015934	large ribosomal subunit	29	RPL41	-21.5963993194115	1.56016828970118e-25	-3.15682074900988
1055	CC	GO:0015934	large ribosomal subunit	29	RPL7	5.08017204012149	1.56016828970118e-25	-3.15682074900988
1056	CC	GO:0015934	large ribosomal subunit	29	RPL7A	-2.77575486607831	1.56016828970118e-25	-3.15682074900988
1057	CC	GO:0015934	large ribosomal subunit	29	RPL8	-14.1100713865261	1.56016828970118e-25	-3.15682074900988
1058	CC	GO:0015934	large ribosomal subunit	29	RPLP0	-2.73973210765608	1.56016828970118e-25	-3.15682074900988
1059	CC	GO:0015934	large ribosomal subunit	29	RPLP1	-22.6852064471487	1.56016828970118e-25	-3.15682074900988
1060	CC	GO:0015934	large ribosomal subunit	29	RPLP2	-5.10085907942191	1.56016828970118e-25	-3.15682074900988
1101	CC	GO:0005925	focal adhesion	45	ACTB	-10.8135456687168	5.9615302778667e-24	-3.13049516849971
1102	CC	GO:0005925	focal adhesion	45	ACTG1	10.9842556883506	5.9615302778667e-24	-3.13049516849971
1103	CC	GO:0005925	focal adhesion	45	ANXA6	3.09093241434489	5.9615302778667e-24	-3.13049516849971
1104	CC	GO:0005925	focal adhesion	45	ARF1	-3.88903791077163	5.9615302778667e-24	-3.13049516849971
1105	CC	GO:0005925	focal adhesion	45	B2M	54.7330735082247	5.9615302778667e-24	-3.13049516849971
1106	CC	GO:0005925	focal adhesion	45	BSG	-2.04321461612921	5.9615302778667e-24	-3.13049516849971
1107	CC	GO:0005925	focal adhesion	45	CD59	-2.09635746239491	5.9615302778667e-24	-3.13049516849971
1108	CC	GO:0005925	focal adhesion	45	CD9	-2.95245889184431	5.9615302778667e-24	-3.13049516849971
1109	CC	GO:0005925	focal adhesion	45	CTNNA1	-2.55446376369743	5.9615302778667e-24	-3.13049516849971
1110	CC	GO:0005925	focal adhesion	45	CTTN	-7.06440254073643	5.9615302778667e-24	-3.13049516849971
1111	CC	GO:0005925	focal adhesion	45	EVL	6.05815869335651	5.9615302778667e-24	-3.13049516849971
1112	CC	GO:0005925	focal adhesion	45	HSPB1	-8.11765589834924	5.9615302778667e-24	-3.13049516849971
1113	CC	GO:0005925	focal adhesion	45	PABPC1	-3.43393216112869	5.9615302778667e-24	-3.13049516849971
1114	CC	GO:0005925	focal adhesion	45	PCBP2	-5.12971292654391	5.9615302778667e-24	-3.13049516849971
1115	CC	GO:0005925	focal adhesion	45	PDIA3	2.79815314949319	5.9615302778667e-24	-3.13049516849971
1116	CC	GO:0005925	focal adhesion	45	PDLIM1	-3.40340439670391	5.9615302778667e-24	-3.13049516849971
1117	CC	GO:0005925	focal adhesion	45	PFN1	9.10007510453158	5.9615302778667e-24	-3.13049516849971
1118	CC	GO:0005925	focal adhesion	45	PPIA	-15.4467625948249	5.9615302778667e-24	-3.13049516849971
1119	CC	GO:0005925	focal adhesion	45	RPL12	-4.47301055538853	5.9615302778667e-24	-3.13049516849971
1120	CC	GO:0005925	focal adhesion	45	RPL13A	-4.41622441484505	5.9615302778667e-24	-3.13049516849971
1121	CC	GO:0005925	focal adhesion	45	RPL18	-5.43832326909581	5.9615302778667e-24	-3.13049516849971
1122	CC	GO:0005925	focal adhesion	45	RPL23	-2.39723630446535	5.9615302778667e-24	-3.13049516849971
1123	CC	GO:0005925	focal adhesion	45	RPL3	3.77795179977023	5.9615302778667e-24	-3.13049516849971
1124	CC	GO:0005925	focal adhesion	45	RPL30	-2.38602979534197	5.9615302778667e-24	-3.13049516849971
1125	CC	GO:0005925	focal adhesion	45	RPL31	-3.97795895607254	5.9615302778667e-24	-3.13049516849971
1126	CC	GO:0005925	focal adhesion	45	RPL37A	-14.3976342676165	5.9615302778667e-24	-3.13049516849971
1127	CC	GO:0005925	focal adhesion	45	RPL38	-4.40594308068903	5.9615302778667e-24	-3.13049516849971
1128	CC	GO:0005925	focal adhesion	45	RPL4	2.63821961853555	5.9615302778667e-24	-3.13049516849971
1129	CC	GO:0005925	focal adhesion	45	RPL7	5.08017204012149	5.9615302778667e-24	-3.13049516849971
1130	CC	GO:0005925	focal adhesion	45	RPL7A	-2.77575486607831	5.9615302778667e-24	-3.13049516849971
1131	CC	GO:0005925	focal adhesion	45	RPL8	-14.1100713865261	5.9615302778667e-24	-3.13049516849971
1132	CC	GO:0005925	focal adhesion	45	RPLP0	-2.73973210765608	5.9615302778667e-24	-3.13049516849971
1133	CC	GO:0005925	focal adhesion	45	RPLP1	-22.6852064471487	5.9615302778667e-24	-3.13049516849971
1134	CC	GO:0005925	focal adhesion	45	RPLP2	-5.10085907942191	5.9615302778667e-24	-3.13049516849971
1135	CC	GO:0005925	focal adhesion	45	RPS11	-2.06581298834634	5.9615302778667e-24	-3.13049516849971
1136	CC	GO:0005925	focal adhesion	45	RPS14	-3.22493921334339	5.9615302778667e-24	-3.13049516849971
1137	CC	GO:0005925	focal adhesion	45	RPS15	-2.96620823548233	5.9615302778667e-24	-3.13049516849971
1138	CC	GO:0005925	focal adhesion	45	RPS16	-5.50922513887201	5.9615302778667e-24	-3.13049516849971
1139	CC	GO:0005925	focal adhesion	45	RPS17	3.23175589081952	5.9615302778667e-24	-3.13049516849971
1140	CC	GO:0005925	focal adhesion	45	RPS19	-12.7187519965987	5.9615302778667e-24	-3.13049516849971
1141	CC	GO:0005925	focal adhesion	45	RPS2	-4.31219022163371	5.9615302778667e-24	-3.13049516849971
1142	CC	GO:0005925	focal adhesion	45	RPS29	3.97197033289394	5.9615302778667e-24	-3.13049516849971
1143	CC	GO:0005925	focal adhesion	45	RPS5	-2.55300421683863	5.9615302778667e-24	-3.13049516849971
1144	CC	GO:0005925	focal adhesion	45	SDC4	-2.25575545584554	5.9615302778667e-24	-3.13049516849971
1145	CC	GO:0005925	focal adhesion	45	YWHAE	3.8367980335447	5.9615302778667e-24	-3.13049516849971
1146	CC	GO:0030055	cell-substrate junction	45	ACTB	-10.8135456687168	1.18602521902599e-23	-3.13049516849971
1147	CC	GO:0030055	cell-substrate junction	45	ACTG1	10.9842556883506	1.18602521902599e-23	-3.13049516849971
1148	CC	GO:0030055	cell-substrate junction	45	ANXA6	3.09093241434489	1.18602521902599e-23	-3.13049516849971
1149	CC	GO:0030055	cell-substrate junction	45	ARF1	-3.88903791077163	1.18602521902599e-23	-3.13049516849971
1150	CC	GO:0030055	cell-substrate junction	45	B2M	54.7330735082247	1.18602521902599e-23	-3.13049516849971
1151	CC	GO:0030055	cell-substrate junction	45	BSG	-2.04321461612921	1.18602521902599e-23	-3.13049516849971
1152	CC	GO:0030055	cell-substrate junction	45	CD59	-2.09635746239491	1.18602521902599e-23	-3.13049516849971
1153	CC	GO:0030055	cell-substrate junction	45	CD9	-2.95245889184431	1.18602521902599e-23	-3.13049516849971
1154	CC	GO:0030055	cell-substrate junction	45	CTNNA1	-2.55446376369743	1.18602521902599e-23	-3.13049516849971
1155	CC	GO:0030055	cell-substrate junction	45	CTTN	-7.06440254073643	1.18602521902599e-23	-3.13049516849971
1156	CC	GO:0030055	cell-substrate junction	45	EVL	6.05815869335651	1.18602521902599e-23	-3.13049516849971
1157	CC	GO:0030055	cell-substrate junction	45	HSPB1	-8.11765589834924	1.18602521902599e-23	-3.13049516849971
1158	CC	GO:0030055	cell-substrate junction	45	PABPC1	-3.43393216112869	1.18602521902599e-23	-3.13049516849971
1159	CC	GO:0030055	cell-substrate junction	45	PCBP2	-5.12971292654391	1.18602521902599e-23	-3.13049516849971
1160	CC	GO:0030055	cell-substrate junction	45	PDIA3	2.79815314949319	1.18602521902599e-23	-3.13049516849971
1161	CC	GO:0030055	cell-substrate junction	45	PDLIM1	-3.40340439670391	1.18602521902599e-23	-3.13049516849971
1162	CC	GO:0030055	cell-substrate junction	45	PFN1	9.10007510453158	1.18602521902599e-23	-3.13049516849971
1163	CC	GO:0030055	cell-substrate junction	45	PPIA	-15.4467625948249	1.18602521902599e-23	-3.13049516849971
1164	CC	GO:0030055	cell-substrate junction	45	RPL12	-4.47301055538853	1.18602521902599e-23	-3.13049516849971
1165	CC	GO:0030055	cell-substrate junction	45	RPL13A	-4.41622441484505	1.18602521902599e-23	-3.13049516849971
1166	CC	GO:0030055	cell-substrate junction	45	RPL18	-5.43832326909581	1.18602521902599e-23	-3.13049516849971
1167	CC	GO:0030055	cell-substrate junction	45	RPL23	-2.39723630446535	1.18602521902599e-23	-3.13049516849971
1168	CC	GO:0030055	cell-substrate junction	45	RPL3	3.77795179977023	1.18602521902599e-23	-3.13049516849971
1169	CC	GO:0030055	cell-substrate junction	45	RPL30	-2.38602979534197	1.18602521902599e-23	-3.13049516849971
1170	CC	GO:0030055	cell-substrate junction	45	RPL31	-3.97795895607254	1.18602521902599e-23	-3.13049516849971
1171	CC	GO:0030055	cell-substrate junction	45	RPL37A	-14.3976342676165	1.18602521902599e-23	-3.13049516849971
1172	CC	GO:0030055	cell-substrate junction	45	RPL38	-4.40594308068903	1.18602521902599e-23	-3.13049516849971
1173	CC	GO:0030055	cell-substrate junction	45	RPL4	2.63821961853555	1.18602521902599e-23	-3.13049516849971
1174	CC	GO:0030055	cell-substrate junction	45	RPL7	5.08017204012149	1.18602521902599e-23	-3.13049516849971
1175	CC	GO:0030055	cell-substrate junction	45	RPL7A	-2.77575486607831	1.18602521902599e-23	-3.13049516849971
1176	CC	GO:0030055	cell-substrate junction	45	RPL8	-14.1100713865261	1.18602521902599e-23	-3.13049516849971
1177	CC	GO:0030055	cell-substrate junction	45	RPLP0	-2.73973210765608	1.18602521902599e-23	-3.13049516849971
1178	CC	GO:0030055	cell-substrate junction	45	RPLP1	-22.6852064471487	1.18602521902599e-23	-3.13049516849971
1179	CC	GO:0030055	cell-substrate junction	45	RPLP2	-5.10085907942191	1.18602521902599e-23	-3.13049516849971
1180	CC	GO:0030055	cell-substrate junction	45	RPS11	-2.06581298834634	1.18602521902599e-23	-3.13049516849971
1181	CC	GO:0030055	cell-substrate junction	45	RPS14	-3.22493921334339	1.18602521902599e-23	-3.13049516849971
1182	CC	GO:0030055	cell-substrate junction	45	RPS15	-2.96620823548233	1.18602521902599e-23	-3.13049516849971
1183	CC	GO:0030055	cell-substrate junction	45	RPS16	-5.50922513887201	1.18602521902599e-23	-3.13049516849971
1184	CC	GO:0030055	cell-substrate junction	45	RPS17	3.23175589081952	1.18602521902599e-23	-3.13049516849971
1185	CC	GO:0030055	cell-substrate junction	45	RPS19	-12.7187519965987	1.18602521902599e-23	-3.13049516849971
1186	CC	GO:0030055	cell-substrate junction	45	RPS2	-4.31219022163371	1.18602521902599e-23	-3.13049516849971
1187	CC	GO:0030055	cell-substrate junction	45	RPS29	3.97197033289394	1.18602521902599e-23	-3.13049516849971
1188	CC	GO:0030055	cell-substrate junction	45	RPS5	-2.55300421683863	1.18602521902599e-23	-3.13049516849971
1189	CC	GO:0030055	cell-substrate junction	45	SDC4	-2.25575545584554	1.18602521902599e-23	-3.13049516849971
1190	CC	GO:0030055	cell-substrate junction	45	YWHAE	3.8367980335447	1.18602521902599e-23	-3.13049516849971
2789	CC	GO:0014069	postsynaptic density	12	ARF1	-3.88903791077163	0.0346778605101657	-2.88675134594813
2790	CC	GO:0014069	postsynaptic density	12	RPL12	-4.47301055538853	0.0346778605101657	-2.88675134594813
2791	CC	GO:0014069	postsynaptic density	12	RPL18A	-2.39375035669045	0.0346778605101657	-2.88675134594813
2792	CC	GO:0014069	postsynaptic density	12	RPL23	-2.39723630446535	0.0346778605101657	-2.88675134594813
2793	CC	GO:0014069	postsynaptic density	12	RPL30	-2.38602979534197	0.0346778605101657	-2.88675134594813
2794	CC	GO:0014069	postsynaptic density	12	RPL38	-4.40594308068903	0.0346778605101657	-2.88675134594813
2795	CC	GO:0014069	postsynaptic density	12	RPL7	5.08017204012149	0.0346778605101657	-2.88675134594813
2796	CC	GO:0014069	postsynaptic density	12	RPL8	-14.1100713865261	0.0346778605101657	-2.88675134594813
2797	CC	GO:0014069	postsynaptic density	12	RPLP0	-2.73973210765608	0.0346778605101657	-2.88675134594813
2798	CC	GO:0014069	postsynaptic density	12	RPS14	-3.22493921334339	0.0346778605101657	-2.88675134594813
2799	CC	GO:0014069	postsynaptic density	12	RPS19	-12.7187519965987	0.0346778605101657	-2.88675134594813
2800	CC	GO:0014069	postsynaptic density	12	RPS27	-24.7305547490292	0.0346778605101657	-2.88675134594813
2881	CC	GO:0032279	asymmetric synapse	12	ARF1	-3.88903791077163	0.03788838789002	-2.88675134594813
2882	CC	GO:0032279	asymmetric synapse	12	RPL12	-4.47301055538853	0.03788838789002	-2.88675134594813
2883	CC	GO:0032279	asymmetric synapse	12	RPL18A	-2.39375035669045	0.03788838789002	-2.88675134594813
2884	CC	GO:0032279	asymmetric synapse	12	RPL23	-2.39723630446535	0.03788838789002	-2.88675134594813
2885	CC	GO:0032279	asymmetric synapse	12	RPL30	-2.38602979534197	0.03788838789002	-2.88675134594813
2886	CC	GO:0032279	asymmetric synapse	12	RPL38	-4.40594308068903	0.03788838789002	-2.88675134594813
2887	CC	GO:0032279	asymmetric synapse	12	RPL7	5.08017204012149	0.03788838789002	-2.88675134594813
2888	CC	GO:0032279	asymmetric synapse	12	RPL8	-14.1100713865261	0.03788838789002	-2.88675134594813
2889	CC	GO:0032279	asymmetric synapse	12	RPLP0	-2.73973210765608	0.03788838789002	-2.88675134594813
2890	CC	GO:0032279	asymmetric synapse	12	RPS14	-3.22493921334339	0.03788838789002	-2.88675134594813
2891	CC	GO:0032279	asymmetric synapse	12	RPS19	-12.7187519965987	0.03788838789002	-2.88675134594813
2892	CC	GO:0032279	asymmetric synapse	12	RPS27	-24.7305547490292	0.03788838789002	-2.88675134594813
2992	MF	GO:0003697	single-stranded DNA binding	7	HMGB2	-2.40559646142213	0.0476219202102783	-2.64575131106459
2993	MF	GO:0003697	single-stranded DNA binding	7	HNRNPA2B1	-2.28712014950816	0.0476219202102783	-2.64575131106459
2994	MF	GO:0003697	single-stranded DNA binding	7	HNRNPU	-2.05801390251717	0.0476219202102783	-2.64575131106459
2995	MF	GO:0003697	single-stranded DNA binding	7	HSPD1	-3.08837939227112	0.0476219202102783	-2.64575131106459
2996	MF	GO:0003697	single-stranded DNA binding	7	NUCKS1	-3.88944921864558	0.0476219202102783	-2.64575131106459
2997	MF	GO:0003697	single-stranded DNA binding	7	PCBP2	-5.12971292654391	0.0476219202102783	-2.64575131106459
2998	MF	GO:0003697	single-stranded DNA binding	7	SUB1	-2.06163029489464	0.0476219202102783	-2.64575131106459
1061	CC	GO:0042788	polysomal ribosome	19	EEF2	3.33456791517044	2.54085089164514e-25	-2.52357307257618
1062	CC	GO:0042788	polysomal ribosome	19	EIF3H	-2.51205501955377	2.54085089164514e-25	-2.52357307257618
1063	CC	GO:0042788	polysomal ribosome	19	RPL18	-5.43832326909581	2.54085089164514e-25	-2.52357307257618
1064	CC	GO:0042788	polysomal ribosome	19	RPL18A	-2.39375035669045	2.54085089164514e-25	-2.52357307257618
1065	CC	GO:0042788	polysomal ribosome	19	RPL30	-2.38602979534197	2.54085089164514e-25	-2.52357307257618
1066	CC	GO:0042788	polysomal ribosome	19	RPL31	-3.97795895607254	2.54085089164514e-25	-2.52357307257618
1067	CC	GO:0042788	polysomal ribosome	19	RPL32	-4.75190631827231	2.54085089164514e-25	-2.52357307257618
1068	CC	GO:0042788	polysomal ribosome	19	RPL36	2.86518934997386	2.54085089164514e-25	-2.52357307257618
1069	CC	GO:0042788	polysomal ribosome	19	RPL36A	-5.37909728920826	2.54085089164514e-25	-2.52357307257618
1070	CC	GO:0042788	polysomal ribosome	19	RPL38	-4.40594308068903	2.54085089164514e-25	-2.52357307257618
1071	CC	GO:0042788	polysomal ribosome	19	RPL39	-6.1720834295509	2.54085089164514e-25	-2.52357307257618
1072	CC	GO:0042788	polysomal ribosome	19	RPL41	-21.5963993194115	2.54085089164514e-25	-2.52357307257618
1073	CC	GO:0042788	polysomal ribosome	19	RPL7A	-2.77575486607831	2.54085089164514e-25	-2.52357307257618
1074	CC	GO:0042788	polysomal ribosome	19	RPL8	-14.1100713865261	2.54085089164514e-25	-2.52357307257618
1075	CC	GO:0042788	polysomal ribosome	19	RPS21	-9.67517877100813	2.54085089164514e-25	-2.52357307257618
1076	CC	GO:0042788	polysomal ribosome	19	RPS23	-5.34809833636981	2.54085089164514e-25	-2.52357307257618
1077	CC	GO:0042788	polysomal ribosome	19	RPS26	-3.40387557362541	2.54085089164514e-25	-2.52357307257618
1078	CC	GO:0042788	polysomal ribosome	19	RPS28	7.4910055867187	2.54085089164514e-25	-2.52357307257618
1079	CC	GO:0042788	polysomal ribosome	19	RPS29	3.97197033289394	2.54085089164514e-25	-2.52357307257618
2470	CC	GO:0005911	cell-cell junction	16	ACTB	-10.8135456687168	0.0245800572548649	-2.5
2471	CC	GO:0005911	cell-cell junction	16	ACTG1	10.9842556883506	0.0245800572548649	-2.5
2472	CC	GO:0005911	cell-cell junction	16	ADAM15	-2.20168817875962	0.0245800572548649	-2.5
2473	CC	GO:0005911	cell-cell junction	16	AQP3	-3.80376108449056	0.0245800572548649	-2.5
2474	CC	GO:0005911	cell-cell junction	16	B4GALT1	-3.25206011731364	0.0245800572548649	-2.5
2475	CC	GO:0005911	cell-cell junction	16	CCND1	-5.4771250395729	0.0245800572548649	-2.5
2476	CC	GO:0005911	cell-cell junction	16	CDH1	-2.78929313598752	0.0245800572548649	-2.5
2477	CC	GO:0005911	cell-cell junction	16	CLDN3	-2.92908227091787	0.0245800572548649	-2.5
2478	CC	GO:0005911	cell-cell junction	16	CLDN7	4.75320071552477	0.0245800572548649	-2.5
2479	CC	GO:0005911	cell-cell junction	16	CTNNA1	-2.55446376369743	0.0245800572548649	-2.5
2480	CC	GO:0005911	cell-cell junction	16	GRB2	3.49803187528377	0.0245800572548649	-2.5
2481	CC	GO:0005911	cell-cell junction	16	KRT18	-25.2388045178048	0.0245800572548649	-2.5
2482	CC	GO:0005911	cell-cell junction	16	KRT8	-59.9295032725526	0.0245800572548649	-2.5
2483	CC	GO:0005911	cell-cell junction	16	PARD6B	-3.2215255970765	0.0245800572548649	-2.5
2484	CC	GO:0005911	cell-cell junction	16	PDLIM1	-3.40340439670391	0.0245800572548649	-2.5
2485	CC	GO:0005911	cell-cell junction	16	S100A11	-35.3157254509736	0.0245800572548649	-2.5
1409	MF	GO:0045296	cadherin binding	24	BSG	-2.04321461612921	1.72403037118311e-07	-2.44948974278318
1410	MF	GO:0045296	cadherin binding	24	CDH1	-2.78929313598752	1.72403037118311e-07	-2.44948974278318
1411	MF	GO:0045296	cadherin binding	24	CTNNA1	-2.55446376369743	1.72403037118311e-07	-2.44948974278318
1412	MF	GO:0045296	cadherin binding	24	CTTN	-7.06440254073643	1.72403037118311e-07	-2.44948974278318
1413	MF	GO:0045296	cadherin binding	24	EEF1D	-3.60671945051055	1.72403037118311e-07	-2.44948974278318
1414	MF	GO:0045296	cadherin binding	24	EEF2	3.33456791517044	1.72403037118311e-07	-2.44948974278318
1415	MF	GO:0045296	cadherin binding	24	FASN	6.87942259525107	1.72403037118311e-07	-2.44948974278318
1416	MF	GO:0045296	cadherin binding	24	GPRC5A	-2.75805875614886	1.72403037118311e-07	-2.44948974278318
1417	MF	GO:0045296	cadherin binding	24	HSP90AB1	3.59285844207168	1.72403037118311e-07	-2.44948974278318
1418	MF	GO:0045296	cadherin binding	24	KRT18	-25.2388045178048	1.72403037118311e-07	-2.44948974278318
1419	MF	GO:0045296	cadherin binding	24	LDHA	-3.11874310188223	1.72403037118311e-07	-2.44948974278318
1420	MF	GO:0045296	cadherin binding	24	PAICS	-2.24882729295886	1.72403037118311e-07	-2.44948974278318
1421	MF	GO:0045296	cadherin binding	24	PDLIM1	-3.40340439670391	1.72403037118311e-07	-2.44948974278318
1422	MF	GO:0045296	cadherin binding	24	PFN1	9.10007510453158	1.72403037118311e-07	-2.44948974278318
1423	MF	GO:0045296	cadherin binding	24	PRDX1	-2.58488577470316	1.72403037118311e-07	-2.44948974278318
1424	MF	GO:0045296	cadherin binding	24	RPL15	2.34134810756884	1.72403037118311e-07	-2.44948974278318
1425	MF	GO:0045296	cadherin binding	24	RPL23A	-3.0275359815633	1.72403037118311e-07	-2.44948974278318
1426	MF	GO:0045296	cadherin binding	24	RPL7A	-2.77575486607831	1.72403037118311e-07	-2.44948974278318
1427	MF	GO:0045296	cadherin binding	24	RPS2	-4.31219022163371	1.72403037118311e-07	-2.44948974278318
1428	MF	GO:0045296	cadherin binding	24	RPS26	-3.40387557362541	1.72403037118311e-07	-2.44948974278318
1429	MF	GO:0045296	cadherin binding	24	S100A11	-35.3157254509736	1.72403037118311e-07	-2.44948974278318
1430	MF	GO:0045296	cadherin binding	24	S100P	-3.4178563131438	1.72403037118311e-07	-2.44948974278318
1431	MF	GO:0045296	cadherin binding	24	TAGLN2	-6.58390314505963	1.72403037118311e-07	-2.44948974278318
1432	MF	GO:0045296	cadherin binding	24	YWHAE	3.8367980335447	1.72403037118311e-07	-2.44948974278318
1349	BP	GO:0022613	ribonucleoprotein complex biogenesis	29	ADAR	-3.02230076104207	6.9197272534671e-08	-2.41403939630167
1350	BP	GO:0022613	ribonucleoprotein complex biogenesis	29	EIF3H	-2.51205501955377	6.9197272534671e-08	-2.41403939630167
1351	BP	GO:0022613	ribonucleoprotein complex biogenesis	29	GLUL	-2.84280763617865	6.9197272534671e-08	-2.41403939630167
1352	BP	GO:0022613	ribonucleoprotein complex biogenesis	29	HSP90AA1	2.3738309017412	6.9197272534671e-08	-2.41403939630167
1353	BP	GO:0022613	ribonucleoprotein complex biogenesis	29	HSP90AB1	3.59285844207168	6.9197272534671e-08	-2.41403939630167
1354	BP	GO:0022613	ribonucleoprotein complex biogenesis	29	RPL12	-4.47301055538853	6.9197272534671e-08	-2.41403939630167
1355	BP	GO:0022613	ribonucleoprotein complex biogenesis	29	RPL13A	-4.41622441484505	6.9197272534671e-08	-2.41403939630167
1356	BP	GO:0022613	ribonucleoprotein complex biogenesis	29	RPL23A	-3.0275359815633	6.9197272534671e-08	-2.41403939630167
1357	BP	GO:0022613	ribonucleoprotein complex biogenesis	29	RPL26	8.58469768458106	6.9197272534671e-08	-2.41403939630167
1358	BP	GO:0022613	ribonucleoprotein complex biogenesis	29	RPL3	3.77795179977023	6.9197272534671e-08	-2.41403939630167
1359	BP	GO:0022613	ribonucleoprotein complex biogenesis	29	RPL35A	-4.87719204148912	6.9197272534671e-08	-2.41403939630167
1360	BP	GO:0022613	ribonucleoprotein complex biogenesis	29	RPL38	-4.40594308068903	6.9197272534671e-08	-2.41403939630167
1361	BP	GO:0022613	ribonucleoprotein complex biogenesis	29	RPL7	5.08017204012149	6.9197272534671e-08	-2.41403939630167
1362	BP	GO:0022613	ribonucleoprotein complex biogenesis	29	RPL7A	-2.77575486607831	6.9197272534671e-08	-2.41403939630167
1363	BP	GO:0022613	ribonucleoprotein complex biogenesis	29	RPLP0	-2.73973210765608	6.9197272534671e-08	-2.41403939630167
1364	BP	GO:0022613	ribonucleoprotein complex biogenesis	29	RPS14	-3.22493921334339	6.9197272534671e-08	-2.41403939630167
1365	BP	GO:0022613	ribonucleoprotein complex biogenesis	29	RPS15	-2.96620823548233	6.9197272534671e-08	-2.41403939630167
1366	BP	GO:0022613	ribonucleoprotein complex biogenesis	29	RPS16	-5.50922513887201	6.9197272534671e-08	-2.41403939630167
1367	BP	GO:0022613	ribonucleoprotein complex biogenesis	29	RPS17	3.23175589081952	6.9197272534671e-08	-2.41403939630167
1368	BP	GO:0022613	ribonucleoprotein complex biogenesis	29	RPS19	-12.7187519965987	6.9197272534671e-08	-2.41403939630167
1369	BP	GO:0022613	ribonucleoprotein complex biogenesis	29	RPS2	-4.31219022163371	6.9197272534671e-08	-2.41403939630167
1370	BP	GO:0022613	ribonucleoprotein complex biogenesis	29	RPS21	-9.67517877100813	6.9197272534671e-08	-2.41403939630167
1371	BP	GO:0022613	ribonucleoprotein complex biogenesis	29	RPS24	-2.20677896114565	6.9197272534671e-08	-2.41403939630167
1372	BP	GO:0022613	ribonucleoprotein complex biogenesis	29	RPS27	-24.7305547490292	6.9197272534671e-08	-2.41403939630167
1373	BP	GO:0022613	ribonucleoprotein complex biogenesis	29	RPS28	7.4910055867187	6.9197272534671e-08	-2.41403939630167
1374	BP	GO:0022613	ribonucleoprotein complex biogenesis	29	RPS5	-2.55300421683863	6.9197272534671e-08	-2.41403939630167
1375	BP	GO:0022613	ribonucleoprotein complex biogenesis	29	RPS6	-4.95562876257756	6.9197272534671e-08	-2.41403939630167
1376	BP	GO:0022613	ribonucleoprotein complex biogenesis	29	RPSA	3.03158710386453	6.9197272534671e-08	-2.41403939630167
1377	BP	GO:0022613	ribonucleoprotein complex biogenesis	29	SNRPE	-4.87808874556369	6.9197272534671e-08	-2.41403939630167
1218	CC	GO:0005844	polysome	21	EEF2	3.33456791517044	1.4608327187584e-20	-2.40039679259592
1219	CC	GO:0005844	polysome	21	EIF3H	-2.51205501955377	1.4608327187584e-20	-2.40039679259592
1220	CC	GO:0005844	polysome	21	NAA38	3.15257360779583	1.4608327187584e-20	-2.40039679259592
1221	CC	GO:0005844	polysome	21	PSMA6	-7.09024646943597	1.4608327187584e-20	-2.40039679259592
1222	CC	GO:0005844	polysome	21	RPL18	-5.43832326909581	1.4608327187584e-20	-2.40039679259592
1223	CC	GO:0005844	polysome	21	RPL18A	-2.39375035669045	1.4608327187584e-20	-2.40039679259592
1224	CC	GO:0005844	polysome	21	RPL30	-2.38602979534197	1.4608327187584e-20	-2.40039679259592
1225	CC	GO:0005844	polysome	21	RPL31	-3.97795895607254	1.4608327187584e-20	-2.40039679259592
1226	CC	GO:0005844	polysome	21	RPL32	-4.75190631827231	1.4608327187584e-20	-2.40039679259592
1227	CC	GO:0005844	polysome	21	RPL36	2.86518934997386	1.4608327187584e-20	-2.40039679259592
1228	CC	GO:0005844	polysome	21	RPL36A	-5.37909728920826	1.4608327187584e-20	-2.40039679259592
1229	CC	GO:0005844	polysome	21	RPL38	-4.40594308068903	1.4608327187584e-20	-2.40039679259592
1230	CC	GO:0005844	polysome	21	RPL39	-6.1720834295509	1.4608327187584e-20	-2.40039679259592
1231	CC	GO:0005844	polysome	21	RPL41	-21.5963993194115	1.4608327187584e-20	-2.40039679259592
1232	CC	GO:0005844	polysome	21	RPL7A	-2.77575486607831	1.4608327187584e-20	-2.40039679259592
1233	CC	GO:0005844	polysome	21	RPL8	-14.1100713865261	1.4608327187584e-20	-2.40039679259592
1234	CC	GO:0005844	polysome	21	RPS21	-9.67517877100813	1.4608327187584e-20	-2.40039679259592
1235	CC	GO:0005844	polysome	21	RPS23	-5.34809833636981	1.4608327187584e-20	-2.40039679259592
1236	CC	GO:0005844	polysome	21	RPS26	-3.40387557362541	1.4608327187584e-20	-2.40039679259592
1237	CC	GO:0005844	polysome	21	RPS28	7.4910055867187	1.4608327187584e-20	-2.40039679259592
1238	CC	GO:0005844	polysome	21	RPS29	3.97197033289394	1.4608327187584e-20	-2.40039679259592
2033	BP	GO:0034470	ncRNA processing	18	ADAR	-3.02230076104207	0.0041294740198915	-2.35702260395516
2034	BP	GO:0034470	ncRNA processing	18	HNRNPA2B1	-2.28712014950816	0.0041294740198915	-2.35702260395516
2035	BP	GO:0034470	ncRNA processing	18	LAGE3	-2.93311124817875	0.0041294740198915	-2.35702260395516
2036	BP	GO:0034470	ncRNA processing	18	RPL26	8.58469768458106	0.0041294740198915	-2.35702260395516
2037	BP	GO:0034470	ncRNA processing	18	RPL35A	-4.87719204148912	0.0041294740198915	-2.35702260395516
2038	BP	GO:0034470	ncRNA processing	18	RPL7	5.08017204012149	0.0041294740198915	-2.35702260395516
2039	BP	GO:0034470	ncRNA processing	18	RPL7A	-2.77575486607831	0.0041294740198915	-2.35702260395516
2040	BP	GO:0034470	ncRNA processing	18	RPS14	-3.22493921334339	0.0041294740198915	-2.35702260395516
2041	BP	GO:0034470	ncRNA processing	18	RPS15	-2.96620823548233	0.0041294740198915	-2.35702260395516
2042	BP	GO:0034470	ncRNA processing	18	RPS16	-5.50922513887201	0.0041294740198915	-2.35702260395516
2043	BP	GO:0034470	ncRNA processing	18	RPS17	3.23175589081952	0.0041294740198915	-2.35702260395516
2044	BP	GO:0034470	ncRNA processing	18	RPS19	-12.7187519965987	0.0041294740198915	-2.35702260395516
2045	BP	GO:0034470	ncRNA processing	18	RPS2	-4.31219022163371	0.0041294740198915	-2.35702260395516
2046	BP	GO:0034470	ncRNA processing	18	RPS21	-9.67517877100813	0.0041294740198915	-2.35702260395516
2047	BP	GO:0034470	ncRNA processing	18	RPS24	-2.20677896114565	0.0041294740198915	-2.35702260395516
2048	BP	GO:0034470	ncRNA processing	18	RPS27	-24.7305547490292	0.0041294740198915	-2.35702260395516
2049	BP	GO:0034470	ncRNA processing	18	RPS28	7.4910055867187	0.0041294740198915	-2.35702260395516
2050	BP	GO:0034470	ncRNA processing	18	RPS6	-4.95562876257756	0.0041294740198915	-2.35702260395516
2638	BP	GO:0034660	ncRNA metabolic process	18	ADAR	-3.02230076104207	0.0279503531746493	-2.35702260395516
2639	BP	GO:0034660	ncRNA metabolic process	18	HNRNPA2B1	-2.28712014950816	0.0279503531746493	-2.35702260395516
2640	BP	GO:0034660	ncRNA metabolic process	18	LAGE3	-2.93311124817875	0.0279503531746493	-2.35702260395516
2641	BP	GO:0034660	ncRNA metabolic process	18	RPL26	8.58469768458106	0.0279503531746493	-2.35702260395516
2642	BP	GO:0034660	ncRNA metabolic process	18	RPL35A	-4.87719204148912	0.0279503531746493	-2.35702260395516
2643	BP	GO:0034660	ncRNA metabolic process	18	RPL7	5.08017204012149	0.0279503531746493	-2.35702260395516
2644	BP	GO:0034660	ncRNA metabolic process	18	RPL7A	-2.77575486607831	0.0279503531746493	-2.35702260395516
2645	BP	GO:0034660	ncRNA metabolic process	18	RPS14	-3.22493921334339	0.0279503531746493	-2.35702260395516
2646	BP	GO:0034660	ncRNA metabolic process	18	RPS15	-2.96620823548233	0.0279503531746493	-2.35702260395516
2647	BP	GO:0034660	ncRNA metabolic process	18	RPS16	-5.50922513887201	0.0279503531746493	-2.35702260395516
2648	BP	GO:0034660	ncRNA metabolic process	18	RPS17	3.23175589081952	0.0279503531746493	-2.35702260395516
2649	BP	GO:0034660	ncRNA metabolic process	18	RPS19	-12.7187519965987	0.0279503531746493	-2.35702260395516
2650	BP	GO:0034660	ncRNA metabolic process	18	RPS2	-4.31219022163371	0.0279503531746493	-2.35702260395516
2651	BP	GO:0034660	ncRNA metabolic process	18	RPS21	-9.67517877100813	0.0279503531746493	-2.35702260395516
2652	BP	GO:0034660	ncRNA metabolic process	18	RPS24	-2.20677896114565	0.0279503531746493	-2.35702260395516
2653	BP	GO:0034660	ncRNA metabolic process	18	RPS27	-24.7305547490292	0.0279503531746493	-2.35702260395516
2654	BP	GO:0034660	ncRNA metabolic process	18	RPS28	7.4910055867187	0.0279503531746493	-2.35702260395516
2655	BP	GO:0034660	ncRNA metabolic process	18	RPS6	-4.95562876257756	0.0279503531746493	-2.35702260395516
1386	BP	GO:0042254	ribosome biogenesis	23	GLUL	-2.84280763617865	8.25808671030445e-08	-2.29365855462782
1387	BP	GO:0042254	ribosome biogenesis	23	RPL12	-4.47301055538853	8.25808671030445e-08	-2.29365855462782
1388	BP	GO:0042254	ribosome biogenesis	23	RPL23A	-3.0275359815633	8.25808671030445e-08	-2.29365855462782
1389	BP	GO:0042254	ribosome biogenesis	23	RPL26	8.58469768458106	8.25808671030445e-08	-2.29365855462782
1390	BP	GO:0042254	ribosome biogenesis	23	RPL3	3.77795179977023	8.25808671030445e-08	-2.29365855462782
1391	BP	GO:0042254	ribosome biogenesis	23	RPL35A	-4.87719204148912	8.25808671030445e-08	-2.29365855462782
1392	BP	GO:0042254	ribosome biogenesis	23	RPL38	-4.40594308068903	8.25808671030445e-08	-2.29365855462782
1393	BP	GO:0042254	ribosome biogenesis	23	RPL7	5.08017204012149	8.25808671030445e-08	-2.29365855462782
1394	BP	GO:0042254	ribosome biogenesis	23	RPL7A	-2.77575486607831	8.25808671030445e-08	-2.29365855462782
1395	BP	GO:0042254	ribosome biogenesis	23	RPLP0	-2.73973210765608	8.25808671030445e-08	-2.29365855462782
1396	BP	GO:0042254	ribosome biogenesis	23	RPS14	-3.22493921334339	8.25808671030445e-08	-2.29365855462782
1397	BP	GO:0042254	ribosome biogenesis	23	RPS15	-2.96620823548233	8.25808671030445e-08	-2.29365855462782
1398	BP	GO:0042254	ribosome biogenesis	23	RPS16	-5.50922513887201	8.25808671030445e-08	-2.29365855462782
1399	BP	GO:0042254	ribosome biogenesis	23	RPS17	3.23175589081952	8.25808671030445e-08	-2.29365855462782
1400	BP	GO:0042254	ribosome biogenesis	23	RPS19	-12.7187519965987	8.25808671030445e-08	-2.29365855462782
1401	BP	GO:0042254	ribosome biogenesis	23	RPS2	-4.31219022163371	8.25808671030445e-08	-2.29365855462782
1402	BP	GO:0042254	ribosome biogenesis	23	RPS21	-9.67517877100813	8.25808671030445e-08	-2.29365855462782
1403	BP	GO:0042254	ribosome biogenesis	23	RPS24	-2.20677896114565	8.25808671030445e-08	-2.29365855462782
1404	BP	GO:0042254	ribosome biogenesis	23	RPS27	-24.7305547490292	8.25808671030445e-08	-2.29365855462782
1405	BP	GO:0042254	ribosome biogenesis	23	RPS28	7.4910055867187	8.25808671030445e-08	-2.29365855462782
1406	BP	GO:0042254	ribosome biogenesis	23	RPS5	-2.55300421683863	8.25808671030445e-08	-2.29365855462782
1407	BP	GO:0042254	ribosome biogenesis	23	RPS6	-4.95562876257756	8.25808671030445e-08	-2.29365855462782
1408	BP	GO:0042254	ribosome biogenesis	23	RPSA	3.03158710386453	8.25808671030445e-08	-2.29365855462782
2718	BP	GO:0035722	interleukin-12-mediated signaling pathway	5	ARF1	-3.88903791077163	0.0301509974881099	-2.23606797749979
2719	BP	GO:0035722	interleukin-12-mediated signaling pathway	5	HNRNPA2B1	-2.28712014950816	0.0301509974881099	-2.23606797749979
2720	BP	GO:0035722	interleukin-12-mediated signaling pathway	5	MIF	-2.98178844551917	0.0301509974881099	-2.23606797749979
2721	BP	GO:0035722	interleukin-12-mediated signaling pathway	5	PPIA	-15.4467625948249	0.0301509974881099	-2.23606797749979
2722	BP	GO:0035722	interleukin-12-mediated signaling pathway	5	RPLP0	-2.73973210765608	0.0301509974881099	-2.23606797749979
2770	BP	GO:0071349	cellular response to interleukin-12	5	ARF1	-3.88903791077163	0.0340464996344635	-2.23606797749979
2771	BP	GO:0071349	cellular response to interleukin-12	5	HNRNPA2B1	-2.28712014950816	0.0340464996344635	-2.23606797749979
2772	BP	GO:0071349	cellular response to interleukin-12	5	MIF	-2.98178844551917	0.0340464996344635	-2.23606797749979
2773	BP	GO:0071349	cellular response to interleukin-12	5	PPIA	-15.4467625948249	0.0340464996344635	-2.23606797749979
2774	BP	GO:0071349	cellular response to interleukin-12	5	RPLP0	-2.73973210765608	0.0340464996344635	-2.23606797749979
2820	BP	GO:0070671	response to interleukin-12	5	ARF1	-3.88903791077163	0.0360367241111104	-2.23606797749979
2821	BP	GO:0070671	response to interleukin-12	5	HNRNPA2B1	-2.28712014950816	0.0360367241111104	-2.23606797749979
2822	BP	GO:0070671	response to interleukin-12	5	MIF	-2.98178844551917	0.0360367241111104	-2.23606797749979
2823	BP	GO:0070671	response to interleukin-12	5	PPIA	-15.4467625948249	0.0360367241111104	-2.23606797749979
2824	BP	GO:0070671	response to interleukin-12	5	RPLP0	-2.73973210765608	0.0360367241111104	-2.23606797749979
2694	CC	GO:0031225	anchored component of membrane	8	BST2	-2.07317384621277	0.0299769955027759	-2.12132034355964
2695	CC	GO:0031225	anchored component of membrane	8	CD24	-3.7201151611503	0.0299769955027759	-2.12132034355964
2696	CC	GO:0031225	anchored component of membrane	8	CD55	-2.13797346256374	0.0299769955027759	-2.12132034355964
2697	CC	GO:0031225	anchored component of membrane	8	CD59	-2.09635746239491	0.0299769955027759	-2.12132034355964
2698	CC	GO:0031225	anchored component of membrane	8	CEACAM6	-2.18542279778354	0.0299769955027759	-2.12132034355964
2699	CC	GO:0031225	anchored component of membrane	8	EFNA1	-4.12960387787137	0.0299769955027759	-2.12132034355964
2700	CC	GO:0031225	anchored component of membrane	8	FCGR3B	3.46301399986726	0.0299769955027759	-2.12132034355964
2701	CC	GO:0031225	anchored component of membrane	8	LY6E	-8.32296165108421	0.0299769955027759	-2.12132034355964
2999	BP	GO:0008584	male gonad development	8	ADAM15	-2.20168817875962	0.048060901196057	-2.12132034355964
3000	BP	GO:0008584	male gonad development	8	CCND1	-5.4771250395729	0.048060901196057	-2.12132034355964
3001	BP	GO:0008584	male gonad development	8	CSDE1	-2.09476811808764	0.048060901196057	-2.12132034355964
3002	BP	GO:0008584	male gonad development	8	CST3	9.36299680001899	0.048060901196057	-2.12132034355964
3003	BP	GO:0008584	male gonad development	8	CTNNA1	-2.55446376369743	0.048060901196057	-2.12132034355964
3004	BP	GO:0008584	male gonad development	8	ESR1	-2.24943324071716	0.048060901196057	-2.12132034355964
3005	BP	GO:0008584	male gonad development	8	HMGB2	-2.40559646142213	0.048060901196057	-2.12132034355964
3006	BP	GO:0008584	male gonad development	8	NUPR1	-24.1104945241311	0.048060901196057	-2.12132034355964
3030	BP	GO:0046546	development of primary male sexual characteristics	8	ADAM15	-2.20168817875962	0.0489778736936479	-2.12132034355964
3031	BP	GO:0046546	development of primary male sexual characteristics	8	CCND1	-5.4771250395729	0.0489778736936479	-2.12132034355964
3032	BP	GO:0046546	development of primary male sexual characteristics	8	CSDE1	-2.09476811808764	0.0489778736936479	-2.12132034355964
3033	BP	GO:0046546	development of primary male sexual characteristics	8	CST3	9.36299680001899	0.0489778736936479	-2.12132034355964
3034	BP	GO:0046546	development of primary male sexual characteristics	8	CTNNA1	-2.55446376369743	0.0489778736936479	-2.12132034355964
3035	BP	GO:0046546	development of primary male sexual characteristics	8	ESR1	-2.24943324071716	0.0489778736936479	-2.12132034355964
3036	BP	GO:0046546	development of primary male sexual characteristics	8	HMGB2	-2.40559646142213	0.0489778736936479	-2.12132034355964
3037	BP	GO:0046546	development of primary male sexual characteristics	8	NUPR1	-24.1104945241311	0.0489778736936479	-2.12132034355964
1191	BP	GO:0002181	cytoplasmic translation	27	EEF2	3.33456791517044	1.23113957283835e-23	-2.11695098702863
1192	BP	GO:0002181	cytoplasmic translation	27	EIF3H	-2.51205501955377	1.23113957283835e-23	-2.11695098702863
1193	BP	GO:0002181	cytoplasmic translation	27	EIF4A1	5.26502498308595	1.23113957283835e-23	-2.11695098702863
1194	BP	GO:0002181	cytoplasmic translation	27	RPL13A	-4.41622441484505	1.23113957283835e-23	-2.11695098702863
1195	BP	GO:0002181	cytoplasmic translation	27	RPL15	2.34134810756884	1.23113957283835e-23	-2.11695098702863
1196	BP	GO:0002181	cytoplasmic translation	27	RPL17	-7.67509235706729	1.23113957283835e-23	-2.11695098702863
1197	BP	GO:0002181	cytoplasmic translation	27	RPL18	-5.43832326909581	1.23113957283835e-23	-2.11695098702863
1198	BP	GO:0002181	cytoplasmic translation	27	RPL18A	-2.39375035669045	1.23113957283835e-23	-2.11695098702863
1199	BP	GO:0002181	cytoplasmic translation	27	RPL26	8.58469768458106	1.23113957283835e-23	-2.11695098702863
1200	BP	GO:0002181	cytoplasmic translation	27	RPL30	-2.38602979534197	1.23113957283835e-23	-2.11695098702863
1201	BP	GO:0002181	cytoplasmic translation	27	RPL31	-3.97795895607254	1.23113957283835e-23	-2.11695098702863
1202	BP	GO:0002181	cytoplasmic translation	27	RPL32	-4.75190631827231	1.23113957283835e-23	-2.11695098702863
1203	BP	GO:0002181	cytoplasmic translation	27	RPL35A	-4.87719204148912	1.23113957283835e-23	-2.11695098702863
1204	BP	GO:0002181	cytoplasmic translation	27	RPL36	2.86518934997386	1.23113957283835e-23	-2.11695098702863
1205	BP	GO:0002181	cytoplasmic translation	27	RPL36A	-5.37909728920826	1.23113957283835e-23	-2.11695098702863
1206	BP	GO:0002181	cytoplasmic translation	27	RPL38	-4.40594308068903	1.23113957283835e-23	-2.11695098702863
1207	BP	GO:0002181	cytoplasmic translation	27	RPL39	-6.1720834295509	1.23113957283835e-23	-2.11695098702863
1208	BP	GO:0002181	cytoplasmic translation	27	RPL41	-21.5963993194115	1.23113957283835e-23	-2.11695098702863
1209	BP	GO:0002181	cytoplasmic translation	27	RPL8	-14.1100713865261	1.23113957283835e-23	-2.11695098702863
1210	BP	GO:0002181	cytoplasmic translation	27	RPLP0	-2.73973210765608	1.23113957283835e-23	-2.11695098702863
1211	BP	GO:0002181	cytoplasmic translation	27	RPLP1	-22.6852064471487	1.23113957283835e-23	-2.11695098702863
1212	BP	GO:0002181	cytoplasmic translation	27	RPS21	-9.67517877100813	1.23113957283835e-23	-2.11695098702863
1213	BP	GO:0002181	cytoplasmic translation	27	RPS23	-5.34809833636981	1.23113957283835e-23	-2.11695098702863
1214	BP	GO:0002181	cytoplasmic translation	27	RPS26	-3.40387557362541	1.23113957283835e-23	-2.11695098702863
1215	BP	GO:0002181	cytoplasmic translation	27	RPS28	7.4910055867187	1.23113957283835e-23	-2.11695098702863
1216	BP	GO:0002181	cytoplasmic translation	27	RPS29	3.97197033289394	1.23113957283835e-23	-2.11695098702863
1217	BP	GO:0002181	cytoplasmic translation	27	RPSA	3.03158710386453	1.23113957283835e-23	-2.11695098702863
1433	MF	GO:0019843	rRNA binding	11	EEF2	3.33456791517044	7.97899613348987e-07	-2.11057941204435
1434	MF	GO:0019843	rRNA binding	11	RPL12	-4.47301055538853	7.97899613348987e-07	-2.11057941204435
1435	MF	GO:0019843	rRNA binding	11	RPL23	-2.39723630446535	7.97899613348987e-07	-2.11057941204435
1436	MF	GO:0019843	rRNA binding	11	RPL23A	-3.0275359815633	7.97899613348987e-07	-2.11057941204435
1437	MF	GO:0019843	rRNA binding	11	RPL3	3.77795179977023	7.97899613348987e-07	-2.11057941204435
1438	MF	GO:0019843	rRNA binding	11	RPL37	-2.73063541042666	7.97899613348987e-07	-2.11057941204435
1439	MF	GO:0019843	rRNA binding	11	RPL8	-14.1100713865261	7.97899613348987e-07	-2.11057941204435
1440	MF	GO:0019843	rRNA binding	11	RPLP0	-2.73973210765608	7.97899613348987e-07	-2.11057941204435
1441	MF	GO:0019843	rRNA binding	11	RPS11	-2.06581298834634	7.97899613348987e-07	-2.11057941204435
1442	MF	GO:0019843	rRNA binding	11	RPS14	-3.22493921334339	7.97899613348987e-07	-2.11057941204435
1443	MF	GO:0019843	rRNA binding	11	RPS5	-2.55300421683863	7.97899613348987e-07	-2.11057941204435
1080	CC	GO:0022627	cytosolic small ribosomal subunit	21	ISG15	4.79530923689583	1.3047889469609e-24	-1.96396101212393
1081	CC	GO:0022627	cytosolic small ribosomal subunit	21	RPS11	-2.06581298834634	1.3047889469609e-24	-1.96396101212393
1082	CC	GO:0022627	cytosolic small ribosomal subunit	21	RPS12	-9.26313257155081	1.3047889469609e-24	-1.96396101212393
1083	CC	GO:0022627	cytosolic small ribosomal subunit	21	RPS14	-3.22493921334339	1.3047889469609e-24	-1.96396101212393
1084	CC	GO:0022627	cytosolic small ribosomal subunit	21	RPS15	-2.96620823548233	1.3047889469609e-24	-1.96396101212393
1085	CC	GO:0022627	cytosolic small ribosomal subunit	21	RPS15A	-3.87550308507446	1.3047889469609e-24	-1.96396101212393
1086	CC	GO:0022627	cytosolic small ribosomal subunit	21	RPS16	-5.50922513887201	1.3047889469609e-24	-1.96396101212393
1087	CC	GO:0022627	cytosolic small ribosomal subunit	21	RPS17	3.23175589081952	1.3047889469609e-24	-1.96396101212393
1088	CC	GO:0022627	cytosolic small ribosomal subunit	21	RPS19	-12.7187519965987	1.3047889469609e-24	-1.96396101212393
1089	CC	GO:0022627	cytosolic small ribosomal subunit	21	RPS2	-4.31219022163371	1.3047889469609e-24	-1.96396101212393
1090	CC	GO:0022627	cytosolic small ribosomal subunit	21	RPS21	-9.67517877100813	1.3047889469609e-24	-1.96396101212393
1091	CC	GO:0022627	cytosolic small ribosomal subunit	21	RPS23	-5.34809833636981	1.3047889469609e-24	-1.96396101212393
1092	CC	GO:0022627	cytosolic small ribosomal subunit	21	RPS24	-2.20677896114565	1.3047889469609e-24	-1.96396101212393
1093	CC	GO:0022627	cytosolic small ribosomal subunit	21	RPS26	-3.40387557362541	1.3047889469609e-24	-1.96396101212393
1094	CC	GO:0022627	cytosolic small ribosomal subunit	21	RPS27	-24.7305547490292	1.3047889469609e-24	-1.96396101212393
1095	CC	GO:0022627	cytosolic small ribosomal subunit	21	RPS27A	2.85006004173905	1.3047889469609e-24	-1.96396101212393
1096	CC	GO:0022627	cytosolic small ribosomal subunit	21	RPS28	7.4910055867187	1.3047889469609e-24	-1.96396101212393
1097	CC	GO:0022627	cytosolic small ribosomal subunit	21	RPS29	3.97197033289394	1.3047889469609e-24	-1.96396101212393
1098	CC	GO:0022627	cytosolic small ribosomal subunit	21	RPS5	-2.55300421683863	1.3047889469609e-24	-1.96396101212393
1099	CC	GO:0022627	cytosolic small ribosomal subunit	21	RPS6	-4.95562876257756	1.3047889469609e-24	-1.96396101212393
1100	CC	GO:0022627	cytosolic small ribosomal subunit	21	RPSA	3.03158710386453	1.3047889469609e-24	-1.96396101212393
1239	CC	GO:0015935	small ribosomal subunit	21	ISG15	4.79530923689583	6.97026165284451e-20	-1.96396101212393
1240	CC	GO:0015935	small ribosomal subunit	21	RPS11	-2.06581298834634	6.97026165284451e-20	-1.96396101212393
1241	CC	GO:0015935	small ribosomal subunit	21	RPS12	-9.26313257155081	6.97026165284451e-20	-1.96396101212393
1242	CC	GO:0015935	small ribosomal subunit	21	RPS14	-3.22493921334339	6.97026165284451e-20	-1.96396101212393
1243	CC	GO:0015935	small ribosomal subunit	21	RPS15	-2.96620823548233	6.97026165284451e-20	-1.96396101212393
1244	CC	GO:0015935	small ribosomal subunit	21	RPS15A	-3.87550308507446	6.97026165284451e-20	-1.96396101212393
1245	CC	GO:0015935	small ribosomal subunit	21	RPS16	-5.50922513887201	6.97026165284451e-20	-1.96396101212393
1246	CC	GO:0015935	small ribosomal subunit	21	RPS17	3.23175589081952	6.97026165284451e-20	-1.96396101212393
1247	CC	GO:0015935	small ribosomal subunit	21	RPS19	-12.7187519965987	6.97026165284451e-20	-1.96396101212393
1248	CC	GO:0015935	small ribosomal subunit	21	RPS2	-4.31219022163371	6.97026165284451e-20	-1.96396101212393
1249	CC	GO:0015935	small ribosomal subunit	21	RPS21	-9.67517877100813	6.97026165284451e-20	-1.96396101212393
1250	CC	GO:0015935	small ribosomal subunit	21	RPS23	-5.34809833636981	6.97026165284451e-20	-1.96396101212393
1251	CC	GO:0015935	small ribosomal subunit	21	RPS24	-2.20677896114565	6.97026165284451e-20	-1.96396101212393
1252	CC	GO:0015935	small ribosomal subunit	21	RPS26	-3.40387557362541	6.97026165284451e-20	-1.96396101212393
1253	CC	GO:0015935	small ribosomal subunit	21	RPS27	-24.7305547490292	6.97026165284451e-20	-1.96396101212393
1254	CC	GO:0015935	small ribosomal subunit	21	RPS27A	2.85006004173905	6.97026165284451e-20	-1.96396101212393
1255	CC	GO:0015935	small ribosomal subunit	21	RPS28	7.4910055867187	6.97026165284451e-20	-1.96396101212393
1256	CC	GO:0015935	small ribosomal subunit	21	RPS29	3.97197033289394	6.97026165284451e-20	-1.96396101212393
1257	CC	GO:0015935	small ribosomal subunit	21	RPS5	-2.55300421683863	6.97026165284451e-20	-1.96396101212393
1258	CC	GO:0015935	small ribosomal subunit	21	RPS6	-4.95562876257756	6.97026165284451e-20	-1.96396101212393
1259	CC	GO:0015935	small ribosomal subunit	21	RPSA	3.03158710386453	6.97026165284451e-20	-1.96396101212393
1324	BP	GO:0042274	ribosomal small subunit biogenesis	13	RPL38	-4.40594308068903	2.07305955344975e-08	-1.9414506867883
1325	BP	GO:0042274	ribosomal small subunit biogenesis	13	RPS14	-3.22493921334339	2.07305955344975e-08	-1.9414506867883
1326	BP	GO:0042274	ribosomal small subunit biogenesis	13	RPS15	-2.96620823548233	2.07305955344975e-08	-1.9414506867883
1327	BP	GO:0042274	ribosomal small subunit biogenesis	13	RPS16	-5.50922513887201	2.07305955344975e-08	-1.9414506867883
1328	BP	GO:0042274	ribosomal small subunit biogenesis	13	RPS17	3.23175589081952	2.07305955344975e-08	-1.9414506867883
1329	BP	GO:0042274	ribosomal small subunit biogenesis	13	RPS19	-12.7187519965987	2.07305955344975e-08	-1.9414506867883
1330	BP	GO:0042274	ribosomal small subunit biogenesis	13	RPS21	-9.67517877100813	2.07305955344975e-08	-1.9414506867883
1331	BP	GO:0042274	ribosomal small subunit biogenesis	13	RPS24	-2.20677896114565	2.07305955344975e-08	-1.9414506867883
1332	BP	GO:0042274	ribosomal small subunit biogenesis	13	RPS27	-24.7305547490292	2.07305955344975e-08	-1.9414506867883
1333	BP	GO:0042274	ribosomal small subunit biogenesis	13	RPS28	7.4910055867187	2.07305955344975e-08	-1.9414506867883
1334	BP	GO:0042274	ribosomal small subunit biogenesis	13	RPS5	-2.55300421683863	2.07305955344975e-08	-1.9414506867883
1335	BP	GO:0042274	ribosomal small subunit biogenesis	13	RPS6	-4.95562876257756	2.07305955344975e-08	-1.9414506867883
1336	BP	GO:0042274	ribosomal small subunit biogenesis	13	RPSA	3.03158710386453	2.07305955344975e-08	-1.9414506867883
2238	BP	GO:0043627	response to estrogen	7	CCND1	-5.4771250395729	0.00952644067943008	-1.88982236504614
2239	BP	GO:0043627	response to estrogen	7	CD24	-3.7201151611503	0.00952644067943008	-1.88982236504614
2240	BP	GO:0043627	response to estrogen	7	CTNNA1	-2.55446376369743	0.00952644067943008	-1.88982236504614
2241	BP	GO:0043627	response to estrogen	7	ESR1	-2.24943324071716	0.00952644067943008	-1.88982236504614
2242	BP	GO:0043627	response to estrogen	7	HSPD1	-3.08837939227112	0.00952644067943008	-1.88982236504614
2243	BP	GO:0043627	response to estrogen	7	KRT19	36.3910954658219	0.00952644067943008	-1.88982236504614
2244	BP	GO:0043627	response to estrogen	7	LDHA	-3.11874310188223	0.00952644067943008	-1.88982236504614
1444	BP	GO:0022618	ribonucleoprotein complex assembly	18	ADAR	-3.02230076104207	3.38324011763143e-06	-1.88561808316413
1445	BP	GO:0022618	ribonucleoprotein complex assembly	18	EIF3H	-2.51205501955377	3.38324011763143e-06	-1.88561808316413
1446	BP	GO:0022618	ribonucleoprotein complex assembly	18	HSP90AA1	2.3738309017412	3.38324011763143e-06	-1.88561808316413
1447	BP	GO:0022618	ribonucleoprotein complex assembly	18	HSP90AB1	3.59285844207168	3.38324011763143e-06	-1.88561808316413
1448	BP	GO:0022618	ribonucleoprotein complex assembly	18	RPL12	-4.47301055538853	3.38324011763143e-06	-1.88561808316413
1449	BP	GO:0022618	ribonucleoprotein complex assembly	18	RPL13A	-4.41622441484505	3.38324011763143e-06	-1.88561808316413
1450	BP	GO:0022618	ribonucleoprotein complex assembly	18	RPL23A	-3.0275359815633	3.38324011763143e-06	-1.88561808316413
1451	BP	GO:0022618	ribonucleoprotein complex assembly	18	RPL3	3.77795179977023	3.38324011763143e-06	-1.88561808316413
1452	BP	GO:0022618	ribonucleoprotein complex assembly	18	RPL38	-4.40594308068903	3.38324011763143e-06	-1.88561808316413
1453	BP	GO:0022618	ribonucleoprotein complex assembly	18	RPLP0	-2.73973210765608	3.38324011763143e-06	-1.88561808316413
1454	BP	GO:0022618	ribonucleoprotein complex assembly	18	RPS14	-3.22493921334339	3.38324011763143e-06	-1.88561808316413
1455	BP	GO:0022618	ribonucleoprotein complex assembly	18	RPS15	-2.96620823548233	3.38324011763143e-06	-1.88561808316413
1456	BP	GO:0022618	ribonucleoprotein complex assembly	18	RPS19	-12.7187519965987	3.38324011763143e-06	-1.88561808316413
1457	BP	GO:0022618	ribonucleoprotein complex assembly	18	RPS27	-24.7305547490292	3.38324011763143e-06	-1.88561808316413
1458	BP	GO:0022618	ribonucleoprotein complex assembly	18	RPS28	7.4910055867187	3.38324011763143e-06	-1.88561808316413
1459	BP	GO:0022618	ribonucleoprotein complex assembly	18	RPS5	-2.55300421683863	3.38324011763143e-06	-1.88561808316413
1460	BP	GO:0022618	ribonucleoprotein complex assembly	18	RPSA	3.03158710386453	3.38324011763143e-06	-1.88561808316413
1461	BP	GO:0022618	ribonucleoprotein complex assembly	18	SNRPE	-4.87808874556369	3.38324011763143e-06	-1.88561808316413
1462	BP	GO:0071826	ribonucleoprotein complex subunit organization	18	ADAR	-3.02230076104207	5.12691838362806e-06	-1.88561808316413
1463	BP	GO:0071826	ribonucleoprotein complex subunit organization	18	EIF3H	-2.51205501955377	5.12691838362806e-06	-1.88561808316413
1464	BP	GO:0071826	ribonucleoprotein complex subunit organization	18	HSP90AA1	2.3738309017412	5.12691838362806e-06	-1.88561808316413
1465	BP	GO:0071826	ribonucleoprotein complex subunit organization	18	HSP90AB1	3.59285844207168	5.12691838362806e-06	-1.88561808316413
1466	BP	GO:0071826	ribonucleoprotein complex subunit organization	18	RPL12	-4.47301055538853	5.12691838362806e-06	-1.88561808316413
1467	BP	GO:0071826	ribonucleoprotein complex subunit organization	18	RPL13A	-4.41622441484505	5.12691838362806e-06	-1.88561808316413
1468	BP	GO:0071826	ribonucleoprotein complex subunit organization	18	RPL23A	-3.0275359815633	5.12691838362806e-06	-1.88561808316413
1469	BP	GO:0071826	ribonucleoprotein complex subunit organization	18	RPL3	3.77795179977023	5.12691838362806e-06	-1.88561808316413
1470	BP	GO:0071826	ribonucleoprotein complex subunit organization	18	RPL38	-4.40594308068903	5.12691838362806e-06	-1.88561808316413
1471	BP	GO:0071826	ribonucleoprotein complex subunit organization	18	RPLP0	-2.73973210765608	5.12691838362806e-06	-1.88561808316413
1472	BP	GO:0071826	ribonucleoprotein complex subunit organization	18	RPS14	-3.22493921334339	5.12691838362806e-06	-1.88561808316413
1473	BP	GO:0071826	ribonucleoprotein complex subunit organization	18	RPS15	-2.96620823548233	5.12691838362806e-06	-1.88561808316413
1474	BP	GO:0071826	ribonucleoprotein complex subunit organization	18	RPS19	-12.7187519965987	5.12691838362806e-06	-1.88561808316413
1475	BP	GO:0071826	ribonucleoprotein complex subunit organization	18	RPS27	-24.7305547490292	5.12691838362806e-06	-1.88561808316413
1476	BP	GO:0071826	ribonucleoprotein complex subunit organization	18	RPS28	7.4910055867187	5.12691838362806e-06	-1.88561808316413
1477	BP	GO:0071826	ribonucleoprotein complex subunit organization	18	RPS5	-2.55300421683863	5.12691838362806e-06	-1.88561808316413
1478	BP	GO:0071826	ribonucleoprotein complex subunit organization	18	RPSA	3.03158710386453	5.12691838362806e-06	-1.88561808316413
1479	BP	GO:0071826	ribonucleoprotein complex subunit organization	18	SNRPE	-4.87808874556369	5.12691838362806e-06	-1.88561808316413
1659	BP	GO:0006364	rRNA processing	15	RPL26	8.58469768458106	0.00029534376739262	-1.80739222823013
1660	BP	GO:0006364	rRNA processing	15	RPL35A	-4.87719204148912	0.00029534376739262	-1.80739222823013
1661	BP	GO:0006364	rRNA processing	15	RPL7	5.08017204012149	0.00029534376739262	-1.80739222823013
1662	BP	GO:0006364	rRNA processing	15	RPL7A	-2.77575486607831	0.00029534376739262	-1.80739222823013
1663	BP	GO:0006364	rRNA processing	15	RPS14	-3.22493921334339	0.00029534376739262	-1.80739222823013
1664	BP	GO:0006364	rRNA processing	15	RPS15	-2.96620823548233	0.00029534376739262	-1.80739222823013
1665	BP	GO:0006364	rRNA processing	15	RPS16	-5.50922513887201	0.00029534376739262	-1.80739222823013
1666	BP	GO:0006364	rRNA processing	15	RPS17	3.23175589081952	0.00029534376739262	-1.80739222823013
1667	BP	GO:0006364	rRNA processing	15	RPS19	-12.7187519965987	0.00029534376739262	-1.80739222823013
1668	BP	GO:0006364	rRNA processing	15	RPS2	-4.31219022163371	0.00029534376739262	-1.80739222823013
1669	BP	GO:0006364	rRNA processing	15	RPS21	-9.67517877100813	0.00029534376739262	-1.80739222823013
1670	BP	GO:0006364	rRNA processing	15	RPS24	-2.20677896114565	0.00029534376739262	-1.80739222823013
1671	BP	GO:0006364	rRNA processing	15	RPS27	-24.7305547490292	0.00029534376739262	-1.80739222823013
1672	BP	GO:0006364	rRNA processing	15	RPS28	7.4910055867187	0.00029534376739262	-1.80739222823013
1673	BP	GO:0006364	rRNA processing	15	RPS6	-4.95562876257756	0.00029534376739262	-1.80739222823013
1738	BP	GO:0016072	rRNA metabolic process	15	RPL26	8.58469768458106	0.00045266606864613	-1.80739222823013
1739	BP	GO:0016072	rRNA metabolic process	15	RPL35A	-4.87719204148912	0.00045266606864613	-1.80739222823013
1740	BP	GO:0016072	rRNA metabolic process	15	RPL7	5.08017204012149	0.00045266606864613	-1.80739222823013
1741	BP	GO:0016072	rRNA metabolic process	15	RPL7A	-2.77575486607831	0.00045266606864613	-1.80739222823013
1742	BP	GO:0016072	rRNA metabolic process	15	RPS14	-3.22493921334339	0.00045266606864613	-1.80739222823013
1743	BP	GO:0016072	rRNA metabolic process	15	RPS15	-2.96620823548233	0.00045266606864613	-1.80739222823013
1744	BP	GO:0016072	rRNA metabolic process	15	RPS16	-5.50922513887201	0.00045266606864613	-1.80739222823013
1745	BP	GO:0016072	rRNA metabolic process	15	RPS17	3.23175589081952	0.00045266606864613	-1.80739222823013
1746	BP	GO:0016072	rRNA metabolic process	15	RPS19	-12.7187519965987	0.00045266606864613	-1.80739222823013
1747	BP	GO:0016072	rRNA metabolic process	15	RPS2	-4.31219022163371	0.00045266606864613	-1.80739222823013
1748	BP	GO:0016072	rRNA metabolic process	15	RPS21	-9.67517877100813	0.00045266606864613	-1.80739222823013
1749	BP	GO:0016072	rRNA metabolic process	15	RPS24	-2.20677896114565	0.00045266606864613	-1.80739222823013
1750	BP	GO:0016072	rRNA metabolic process	15	RPS27	-24.7305547490292	0.00045266606864613	-1.80739222823013
1751	BP	GO:0016072	rRNA metabolic process	15	RPS28	7.4910055867187	0.00045266606864613	-1.80739222823013
1752	BP	GO:0016072	rRNA metabolic process	15	RPS6	-4.95562876257756	0.00045266606864613	-1.80739222823013
1337	BP	GO:0042255	ribosome assembly	12	RPL12	-4.47301055538853	6.9197272534671e-08	-1.73205080756888
1338	BP	GO:0042255	ribosome assembly	12	RPL23A	-3.0275359815633	6.9197272534671e-08	-1.73205080756888
1339	BP	GO:0042255	ribosome assembly	12	RPL3	3.77795179977023	6.9197272534671e-08	-1.73205080756888
1340	BP	GO:0042255	ribosome assembly	12	RPL38	-4.40594308068903	6.9197272534671e-08	-1.73205080756888
1341	BP	GO:0042255	ribosome assembly	12	RPLP0	-2.73973210765608	6.9197272534671e-08	-1.73205080756888
1342	BP	GO:0042255	ribosome assembly	12	RPS14	-3.22493921334339	6.9197272534671e-08	-1.73205080756888
1343	BP	GO:0042255	ribosome assembly	12	RPS15	-2.96620823548233	6.9197272534671e-08	-1.73205080756888
1344	BP	GO:0042255	ribosome assembly	12	RPS19	-12.7187519965987	6.9197272534671e-08	-1.73205080756888
1345	BP	GO:0042255	ribosome assembly	12	RPS27	-24.7305547490292	6.9197272534671e-08	-1.73205080756888
1346	BP	GO:0042255	ribosome assembly	12	RPS28	7.4910055867187	6.9197272534671e-08	-1.73205080756888
1347	BP	GO:0042255	ribosome assembly	12	RPS5	-2.55300421683863	6.9197272534671e-08	-1.73205080756888
1348	BP	GO:0042255	ribosome assembly	12	RPSA	3.03158710386453	6.9197272534671e-08	-1.73205080756888
2151	CC	GO:0005583	fibrillar collagen trimer	3	COL1A1	-5.1575599199447	0.00670214219491142	-1.73205080756888
2152	CC	GO:0005583	fibrillar collagen trimer	3	COL1A2	-4.81252790537821	0.00670214219491142	-1.73205080756888
2153	CC	GO:0005583	fibrillar collagen trimer	3	COL3A1	-2.44227986845596	0.00670214219491142	-1.73205080756888
2154	CC	GO:0098643	banded collagen fibril	3	COL1A1	-5.1575599199447	0.00670214219491142	-1.73205080756888
2155	CC	GO:0098643	banded collagen fibril	3	COL1A2	-4.81252790537821	0.00670214219491142	-1.73205080756888
2156	CC	GO:0098643	banded collagen fibril	3	COL3A1	-2.44227986845596	0.00670214219491142	-1.73205080756888
2385	MF	GO:0048407	platelet-derived growth factor binding	3	COL1A1	-5.1575599199447	0.0176053616152315	-1.73205080756888
2386	MF	GO:0048407	platelet-derived growth factor binding	3	COL1A2	-4.81252790537821	0.0176053616152315	-1.73205080756888
2387	MF	GO:0048407	platelet-derived growth factor binding	3	COL3A1	-2.44227986845596	0.0176053616152315	-1.73205080756888
2388	MF	GO:0050786	RAGE receptor binding	3	HMGB2	-2.40559646142213	0.0176053616152315	-1.73205080756888
2389	MF	GO:0050786	RAGE receptor binding	3	S100A13	-14.4403113243884	0.0176053616152315	-1.73205080756888
2390	MF	GO:0050786	RAGE receptor binding	3	S100P	-3.4178563131438	0.0176053616152315	-1.73205080756888
2537	CC	GO:0098644	complex of collagen trimers	3	COL1A1	-5.1575599199447	0.026121847495549	-1.73205080756888
2538	CC	GO:0098644	complex of collagen trimers	3	COL1A2	-4.81252790537821	0.026121847495549	-1.73205080756888
2539	CC	GO:0098644	complex of collagen trimers	3	COL3A1	-2.44227986845596	0.026121847495549	-1.73205080756888
2245	BP	GO:0019079	viral genome replication	9	ADAR	-3.02230076104207	0.00952644067943008	-1.66666666666667
2246	BP	GO:0019079	viral genome replication	9	BST2	-2.07317384621277	0.00952644067943008	-1.66666666666667
2247	BP	GO:0019079	viral genome replication	9	IFI27	22.8619857817012	0.00952644067943008	-1.66666666666667
2248	BP	GO:0019079	viral genome replication	9	IFITM3	-5.31782304191288	0.00952644067943008	-1.66666666666667
2249	BP	GO:0019079	viral genome replication	9	ISG15	4.79530923689583	0.00952644067943008	-1.66666666666667
2250	BP	GO:0019079	viral genome replication	9	NUCKS1	-3.88944921864558	0.00952644067943008	-1.66666666666667
2251	BP	GO:0019079	viral genome replication	9	PABPC1	-3.43393216112869	0.00952644067943008	-1.66666666666667
2252	BP	GO:0019079	viral genome replication	9	PCBP2	-5.12971292654391	0.00952644067943008	-1.66666666666667
2253	BP	GO:0019079	viral genome replication	9	PPIA	-15.4467625948249	0.00952644067943008	-1.66666666666667
2308	MF	GO:0019838	growth factor binding	9	COL1A1	-5.1575599199447	0.0140112016083649	-1.66666666666667
2309	MF	GO:0019838	growth factor binding	9	COL1A2	-4.81252790537821	0.0140112016083649	-1.66666666666667
2310	MF	GO:0019838	growth factor binding	9	COL3A1	-2.44227986845596	0.0140112016083649	-1.66666666666667
2311	MF	GO:0019838	growth factor binding	9	IGFBP4	5.14953202057603	0.0140112016083649	-1.66666666666667
2312	MF	GO:0019838	growth factor binding	9	IGFBP5	-69.0435287524581	0.0140112016083649	-1.66666666666667
2313	MF	GO:0019838	growth factor binding	9	IL6ST	8.01250305879063	0.0140112016083649	-1.66666666666667
2314	MF	GO:0019838	growth factor binding	9	RPS19	-12.7187519965987	0.0140112016083649	-1.66666666666667
2315	MF	GO:0019838	growth factor binding	9	RPS2	-4.31219022163371	0.0140112016083649	-1.66666666666667
2316	MF	GO:0019838	growth factor binding	9	S100A13	-14.4403113243884	0.0140112016083649	-1.66666666666667
2685	CC	GO:0030017	sarcomere	9	ARF1	-3.88903791077163	0.0290337294555095	-1.66666666666667
2686	CC	GO:0030017	sarcomere	9	HSPB1	-8.11765589834924	0.0290337294555095	-1.66666666666667
2687	CC	GO:0030017	sarcomere	9	KRT19	36.3910954658219	0.0290337294555095	-1.66666666666667
2688	CC	GO:0030017	sarcomere	9	KRT8	-59.9295032725526	0.0290337294555095	-1.66666666666667
2689	CC	GO:0030017	sarcomere	9	MYL12B	-2.85198784201391	0.0290337294555095	-1.66666666666667
2690	CC	GO:0030017	sarcomere	9	PDLIM1	-3.40340439670391	0.0290337294555095	-1.66666666666667
2691	CC	GO:0030017	sarcomere	9	PSMA6	-7.09024646943597	0.0290337294555095	-1.66666666666667
2692	CC	GO:0030017	sarcomere	9	SQSTM1	2.02868657474759	0.0290337294555095	-1.66666666666667
2693	CC	GO:0030017	sarcomere	9	TPM3	-3.47689047221889	0.0290337294555095	-1.66666666666667
2735	BP	GO:0030168	platelet activation	9	ACTB	-10.8135456687168	0.0305543644133059	-1.66666666666667
2736	BP	GO:0030168	platelet activation	9	ACTG1	10.9842556883506	0.0305543644133059	-1.66666666666667
2737	BP	GO:0030168	platelet activation	9	APOE	12.7440093464033	0.0305543644133059	-1.66666666666667
2738	BP	GO:0030168	platelet activation	9	CD9	-2.95245889184431	0.0305543644133059	-1.66666666666667
2739	BP	GO:0030168	platelet activation	9	COL1A1	-5.1575599199447	0.0305543644133059	-1.66666666666667
2740	BP	GO:0030168	platelet activation	9	COL1A2	-4.81252790537821	0.0305543644133059	-1.66666666666667
2741	BP	GO:0030168	platelet activation	9	COL3A1	-2.44227986845596	0.0305543644133059	-1.66666666666667
2742	BP	GO:0030168	platelet activation	9	GNAS	-6.23346190892047	0.0305543644133059	-1.66666666666667
2743	BP	GO:0030168	platelet activation	9	HSPB1	-8.11765589834924	0.0305543644133059	-1.66666666666667
2157	CC	GO:0030016	myofibril	11	ACTG1	10.9842556883506	0.00670214219491142	-1.50755672288882
2158	CC	GO:0030016	myofibril	11	ARF1	-3.88903791077163	0.00670214219491142	-1.50755672288882
2159	CC	GO:0030016	myofibril	11	HSPB1	-8.11765589834924	0.00670214219491142	-1.50755672288882
2160	CC	GO:0030016	myofibril	11	KRT19	36.3910954658219	0.00670214219491142	-1.50755672288882
2161	CC	GO:0030016	myofibril	11	KRT8	-59.9295032725526	0.00670214219491142	-1.50755672288882
2162	CC	GO:0030016	myofibril	11	MYL12B	-2.85198784201391	0.00670214219491142	-1.50755672288882
2163	CC	GO:0030016	myofibril	11	PDLIM1	-3.40340439670391	0.00670214219491142	-1.50755672288882
2164	CC	GO:0030016	myofibril	11	PSMA6	-7.09024646943597	0.00670214219491142	-1.50755672288882
2165	CC	GO:0030016	myofibril	11	SDC4	-2.25575545584554	0.00670214219491142	-1.50755672288882
2166	CC	GO:0030016	myofibril	11	SQSTM1	2.02868657474759	0.00670214219491142	-1.50755672288882
2167	CC	GO:0030016	myofibril	11	TPM3	-3.47689047221889	0.00670214219491142	-1.50755672288882
2778	BP	GO:0001649	osteoblast differentiation	11	ADAR	-3.02230076104207	0.0342604983474364	-1.50755672288882
2779	BP	GO:0001649	osteoblast differentiation	11	COL1A1	-5.1575599199447	0.0342604983474364	-1.50755672288882
2780	BP	GO:0001649	osteoblast differentiation	11	FASN	6.87942259525107	0.0342604983474364	-1.50755672288882
2781	BP	GO:0001649	osteoblast differentiation	11	GNAS	-6.23346190892047	0.0342604983474364	-1.50755672288882
2782	BP	GO:0001649	osteoblast differentiation	11	HNRNPU	-2.05801390251717	0.0342604983474364	-1.50755672288882
2783	BP	GO:0001649	osteoblast differentiation	11	HSPE1	-4.91525487253489	0.0342604983474364	-1.50755672288882
2784	BP	GO:0001649	osteoblast differentiation	11	IGFBP5	-69.0435287524581	0.0342604983474364	-1.50755672288882
2785	BP	GO:0001649	osteoblast differentiation	11	IL6ST	8.01250305879063	0.0342604983474364	-1.50755672288882
2786	BP	GO:0001649	osteoblast differentiation	11	RPS15	-2.96620823548233	0.0342604983474364	-1.50755672288882
2787	BP	GO:0001649	osteoblast differentiation	11	SPP1	-3.32109132470709	0.0342604983474364	-1.50755672288882
2788	BP	GO:0001649	osteoblast differentiation	11	TOB1	2.03480419913239	0.0342604983474364	-1.50755672288882
1788	CC	GO:0045121	membrane raft	16	ANO1	-3.29902347590717	0.000700089181021548	-1.5
1789	CC	GO:0045121	membrane raft	16	BSG	-2.04321461612921	0.000700089181021548	-1.5
1790	CC	GO:0045121	membrane raft	16	BST2	-2.07317384621277	0.000700089181021548	-1.5
1791	CC	GO:0045121	membrane raft	16	CD24	-3.7201151611503	0.000700089181021548	-1.5
1792	CC	GO:0045121	membrane raft	16	CD55	-2.13797346256374	0.000700089181021548	-1.5
1793	CC	GO:0045121	membrane raft	16	CDH1	-2.78929313598752	0.000700089181021548	-1.5
1794	CC	GO:0045121	membrane raft	16	CTNNA1	-2.55446376369743	0.000700089181021548	-1.5
1795	CC	GO:0045121	membrane raft	16	CTSD	2.43998787000239	0.000700089181021548	-1.5
1796	CC	GO:0045121	membrane raft	16	EEF2	3.33456791517044	0.000700089181021548	-1.5
1797	CC	GO:0045121	membrane raft	16	ERLIN2	5.55030733744661	0.000700089181021548	-1.5
1798	CC	GO:0045121	membrane raft	16	HSPD1	-3.08837939227112	0.000700089181021548	-1.5
1799	CC	GO:0045121	membrane raft	16	MYO1C	2.10303419374215	0.000700089181021548	-1.5
1800	CC	GO:0045121	membrane raft	16	PLPP2	-2.18600063756733	0.000700089181021548	-1.5
1801	CC	GO:0045121	membrane raft	16	SDC4	-2.25575545584554	0.000700089181021548	-1.5
1802	CC	GO:0045121	membrane raft	16	SLC9A3R1	6.05339764334244	0.000700089181021548	-1.5
1803	CC	GO:0045121	membrane raft	16	TUBA1B	-5.02152408757478	0.000700089181021548	-1.5
1804	CC	GO:0098857	membrane microdomain	16	ANO1	-3.29902347590717	0.000700089181021548	-1.5
1805	CC	GO:0098857	membrane microdomain	16	BSG	-2.04321461612921	0.000700089181021548	-1.5
1806	CC	GO:0098857	membrane microdomain	16	BST2	-2.07317384621277	0.000700089181021548	-1.5
1807	CC	GO:0098857	membrane microdomain	16	CD24	-3.7201151611503	0.000700089181021548	-1.5
1808	CC	GO:0098857	membrane microdomain	16	CD55	-2.13797346256374	0.000700089181021548	-1.5
1809	CC	GO:0098857	membrane microdomain	16	CDH1	-2.78929313598752	0.000700089181021548	-1.5
1810	CC	GO:0098857	membrane microdomain	16	CTNNA1	-2.55446376369743	0.000700089181021548	-1.5
1811	CC	GO:0098857	membrane microdomain	16	CTSD	2.43998787000239	0.000700089181021548	-1.5
1812	CC	GO:0098857	membrane microdomain	16	EEF2	3.33456791517044	0.000700089181021548	-1.5
1813	CC	GO:0098857	membrane microdomain	16	ERLIN2	5.55030733744661	0.000700089181021548	-1.5
1814	CC	GO:0098857	membrane microdomain	16	HSPD1	-3.08837939227112	0.000700089181021548	-1.5
1815	CC	GO:0098857	membrane microdomain	16	MYO1C	2.10303419374215	0.000700089181021548	-1.5
1816	CC	GO:0098857	membrane microdomain	16	PLPP2	-2.18600063756733	0.000700089181021548	-1.5
1817	CC	GO:0098857	membrane microdomain	16	SDC4	-2.25575545584554	0.000700089181021548	-1.5
1818	CC	GO:0098857	membrane microdomain	16	SLC9A3R1	6.05339764334244	0.000700089181021548	-1.5
1819	CC	GO:0098857	membrane microdomain	16	TUBA1B	-5.02152408757478	0.000700089181021548	-1.5
2490	BP	GO:0051271	negative regulation of cellular component movement	16	ABHD2	5.8740325708753	0.0248530824664807	-1.5
2491	BP	GO:0051271	negative regulation of cellular component movement	16	ADAM15	-2.20168817875962	0.0248530824664807	-1.5
2492	BP	GO:0051271	negative regulation of cellular component movement	16	APOE	12.7440093464033	0.0248530824664807	-1.5
2493	BP	GO:0051271	negative regulation of cellular component movement	16	BST2	-2.07317384621277	0.0248530824664807	-1.5
2494	BP	GO:0051271	negative regulation of cellular component movement	16	CD74	42.0535664717283	0.0248530824664807	-1.5
2495	BP	GO:0051271	negative regulation of cellular component movement	16	CD9	-2.95245889184431	0.0248530824664807	-1.5
2496	BP	GO:0051271	negative regulation of cellular component movement	16	CDH1	-2.78929313598752	0.0248530824664807	-1.5
2497	BP	GO:0051271	negative regulation of cellular component movement	16	CLDN3	-2.92908227091787	0.0248530824664807	-1.5
2498	BP	GO:0051271	negative regulation of cellular component movement	16	COL3A1	-2.44227986845596	0.0248530824664807	-1.5
2499	BP	GO:0051271	negative regulation of cellular component movement	16	CTNNA1	-2.55446376369743	0.0248530824664807	-1.5
2500	BP	GO:0051271	negative regulation of cellular component movement	16	EVL	6.05815869335651	0.0248530824664807	-1.5
2501	BP	GO:0051271	negative regulation of cellular component movement	16	IGFBP5	-69.0435287524581	0.0248530824664807	-1.5
2502	BP	GO:0051271	negative regulation of cellular component movement	16	MIF	-2.98178844551917	0.0248530824664807	-1.5
2503	BP	GO:0051271	negative regulation of cellular component movement	16	SLC9A3R1	6.05339764334244	0.0248530824664807	-1.5
2504	BP	GO:0051271	negative regulation of cellular component movement	16	SPINT2	-5.85023511115883	0.0248530824664807	-1.5
2505	BP	GO:0051271	negative regulation of cellular component movement	16	TACSTD2	-3.47269148812926	0.0248530824664807	-1.5
2656	BP	GO:0001503	ossification	16	ADAR	-3.02230076104207	0.0285243286010046	-1.5
2657	BP	GO:0001503	ossification	16	COL1A1	-5.1575599199447	0.0285243286010046	-1.5
2658	BP	GO:0001503	ossification	16	COL1A2	-4.81252790537821	0.0285243286010046	-1.5
2659	BP	GO:0001503	ossification	16	FASN	6.87942259525107	0.0285243286010046	-1.5
2660	BP	GO:0001503	ossification	16	GNAS	-6.23346190892047	0.0285243286010046	-1.5
2661	BP	GO:0001503	ossification	16	HNRNPU	-2.05801390251717	0.0285243286010046	-1.5
2662	BP	GO:0001503	ossification	16	HSPE1	-4.91525487253489	0.0285243286010046	-1.5
2663	BP	GO:0001503	ossification	16	IGFBP5	-69.0435287524581	0.0285243286010046	-1.5
2664	BP	GO:0001503	ossification	16	IL6ST	8.01250305879063	0.0285243286010046	-1.5
2665	BP	GO:0001503	ossification	16	ISG15	4.79530923689583	0.0285243286010046	-1.5
2666	BP	GO:0001503	ossification	16	MGP	9.69240638907016	0.0285243286010046	-1.5
2667	BP	GO:0001503	ossification	16	PBX1	-6.25156030927172	0.0285243286010046	-1.5
2668	BP	GO:0001503	ossification	16	RPL38	-4.40594308068903	0.0285243286010046	-1.5
2669	BP	GO:0001503	ossification	16	RPS15	-2.96620823548233	0.0285243286010046	-1.5
2670	BP	GO:0001503	ossification	16	SPP1	-3.32109132470709	0.0285243286010046	-1.5
2671	BP	GO:0001503	ossification	16	TOB1	2.03480419913239	0.0285243286010046	-1.5
2005	BP	GO:0070482	response to oxygen levels	18	ADAM15	-2.20168817875962	0.00371093237585722	-1.4142135623731
2006	BP	GO:0070482	response to oxygen levels	18	AQP3	-3.80376108449056	0.00371093237585722	-1.4142135623731
2007	BP	GO:0070482	response to oxygen levels	18	CD24	-3.7201151611503	0.00371093237585722	-1.4142135623731
2008	BP	GO:0070482	response to oxygen levels	18	CHCHD2	-6.51630301916088	0.00371093237585722	-1.4142135623731
2009	BP	GO:0070482	response to oxygen levels	18	CLDN3	-2.92908227091787	0.00371093237585722	-1.4142135623731
2010	BP	GO:0070482	response to oxygen levels	18	COL1A1	-5.1575599199447	0.00371093237585722	-1.4142135623731
2011	BP	GO:0070482	response to oxygen levels	18	CST3	9.36299680001899	0.00371093237585722	-1.4142135623731
2012	BP	GO:0070482	response to oxygen levels	18	HK2	2.15191640931201	0.00371093237585722	-1.4142135623731
2013	BP	GO:0070482	response to oxygen levels	18	HSPD1	-3.08837939227112	0.00371093237585722	-1.4142135623731
2014	BP	GO:0070482	response to oxygen levels	18	LDHA	-3.11874310188223	0.00371093237585722	-1.4142135623731
2015	BP	GO:0070482	response to oxygen levels	18	PDLIM1	-3.40340439670391	0.00371093237585722	-1.4142135623731
2016	BP	GO:0070482	response to oxygen levels	18	PSMA6	-7.09024646943597	0.00371093237585722	-1.4142135623731
2017	BP	GO:0070482	response to oxygen levels	18	PSMB8	3.6984015713361	0.00371093237585722	-1.4142135623731
2018	BP	GO:0070482	response to oxygen levels	18	PSMB9	3.32606415217142	0.00371093237585722	-1.4142135623731
2019	BP	GO:0070482	response to oxygen levels	18	PSMD4	-2.04997062259669	0.00371093237585722	-1.4142135623731
2020	BP	GO:0070482	response to oxygen levels	18	RPS27A	2.85006004173905	0.00371093237585722	-1.4142135623731
2021	BP	GO:0070482	response to oxygen levels	18	TMBIM6	-2.98077104936015	0.00371093237585722	-1.4142135623731
2022	BP	GO:0070482	response to oxygen levels	18	UBC	2.95343763489674	0.00371093237585722	-1.4142135623731
1378	BP	GO:0000028	ribosomal small subunit assembly	8	RPL38	-4.40594308068903	7.84614517241849e-08	-1.41421356237309
1379	BP	GO:0000028	ribosomal small subunit assembly	8	RPS14	-3.22493921334339	7.84614517241849e-08	-1.41421356237309
1380	BP	GO:0000028	ribosomal small subunit assembly	8	RPS15	-2.96620823548233	7.84614517241849e-08	-1.41421356237309
1381	BP	GO:0000028	ribosomal small subunit assembly	8	RPS19	-12.7187519965987	7.84614517241849e-08	-1.41421356237309
1382	BP	GO:0000028	ribosomal small subunit assembly	8	RPS27	-24.7305547490292	7.84614517241849e-08	-1.41421356237309
1383	BP	GO:0000028	ribosomal small subunit assembly	8	RPS28	7.4910055867187	7.84614517241849e-08	-1.41421356237309
1384	BP	GO:0000028	ribosomal small subunit assembly	8	RPS5	-2.55300421683863	7.84614517241849e-08	-1.41421356237309
1385	BP	GO:0000028	ribosomal small subunit assembly	8	RPSA	3.03158710386453	7.84614517241849e-08	-1.41421356237309
2254	BP	GO:0045069	regulation of viral genome replication	8	ADAR	-3.02230076104207	0.00952644067943008	-1.41421356237309
2255	BP	GO:0045069	regulation of viral genome replication	8	BST2	-2.07317384621277	0.00952644067943008	-1.41421356237309
2256	BP	GO:0045069	regulation of viral genome replication	8	IFI27	22.8619857817012	0.00952644067943008	-1.41421356237309
2257	BP	GO:0045069	regulation of viral genome replication	8	IFITM3	-5.31782304191288	0.00952644067943008	-1.41421356237309
2258	BP	GO:0045069	regulation of viral genome replication	8	ISG15	4.79530923689583	0.00952644067943008	-1.41421356237309
2259	BP	GO:0045069	regulation of viral genome replication	8	NUCKS1	-3.88944921864558	0.00952644067943008	-1.41421356237309
2260	BP	GO:0045069	regulation of viral genome replication	8	PABPC1	-3.43393216112869	0.00952644067943008	-1.41421356237309
2261	BP	GO:0045069	regulation of viral genome replication	8	PPIA	-15.4467625948249	0.00952644067943008	-1.41421356237309
2300	CC	GO:0043296	apical junction complex	8	ACTB	-10.8135456687168	0.0129444496193944	-1.41421356237309
2301	CC	GO:0043296	apical junction complex	8	ACTG1	10.9842556883506	0.0129444496193944	-1.41421356237309
2302	CC	GO:0043296	apical junction complex	8	CCND1	-5.4771250395729	0.0129444496193944	-1.41421356237309
2303	CC	GO:0043296	apical junction complex	8	CDH1	-2.78929313598752	0.0129444496193944	-1.41421356237309
2304	CC	GO:0043296	apical junction complex	8	CLDN3	-2.92908227091787	0.0129444496193944	-1.41421356237309
2305	CC	GO:0043296	apical junction complex	8	CLDN7	4.75320071552477	0.0129444496193944	-1.41421356237309
2306	CC	GO:0043296	apical junction complex	8	CTNNA1	-2.55446376369743	0.0129444496193944	-1.41421356237309
2307	CC	GO:0043296	apical junction complex	8	PARD6B	-3.2215255970765	0.0129444496193944	-1.41421356237309
2186	CC	GO:0030667	secretory granule membrane	13	B4GALT1	-3.25206011731364	0.00756675903474408	-1.38675049056307
2187	CC	GO:0030667	secretory granule membrane	13	BSG	-2.04321461612921	0.00756675903474408	-1.38675049056307
2188	CC	GO:0030667	secretory granule membrane	13	BST2	-2.07317384621277	0.00756675903474408	-1.38675049056307
2189	CC	GO:0030667	secretory granule membrane	13	CD55	-2.13797346256374	0.00756675903474408	-1.38675049056307
2190	CC	GO:0030667	secretory granule membrane	13	CD59	-2.09635746239491	0.00756675903474408	-1.38675049056307
2191	CC	GO:0030667	secretory granule membrane	13	CD9	-2.95245889184431	0.00756675903474408	-1.38675049056307
2192	CC	GO:0030667	secretory granule membrane	13	CEACAM6	-2.18542279778354	0.00756675903474408	-1.38675049056307
2193	CC	GO:0030667	secretory granule membrane	13	DEGS1	-2.00703249022475	0.00756675903474408	-1.38675049056307
2194	CC	GO:0030667	secretory granule membrane	13	DYNLL1	-2.91383205506627	0.00756675903474408	-1.38675049056307
2195	CC	GO:0030667	secretory granule membrane	13	FCGR3B	3.46301399986726	0.00756675903474408	-1.38675049056307
2196	CC	GO:0030667	secretory granule membrane	13	PSAP	9.95360164591438	0.00756675903474408	-1.38675049056307
2197	CC	GO:0030667	secretory granule membrane	13	SERPINB6	2.01924809553908	0.00756675903474408	-1.38675049056307
2198	CC	GO:0030667	secretory granule membrane	13	VAMP8	2.28570226416046	0.00756675903474408	-1.38675049056307
2146	BP	GO:0000027	ribosomal large subunit assembly	5	RPL12	-4.47301055538853	0.00614505758599244	-1.34164078649987
2147	BP	GO:0000027	ribosomal large subunit assembly	5	RPL23A	-3.0275359815633	0.00614505758599244	-1.34164078649987
2148	BP	GO:0000027	ribosomal large subunit assembly	5	RPL3	3.77795179977023	0.00614505758599244	-1.34164078649987
2149	BP	GO:0000027	ribosomal large subunit assembly	5	RPL38	-4.40594308068903	0.00614505758599244	-1.34164078649987
2150	BP	GO:0000027	ribosomal large subunit assembly	5	RPLP0	-2.73973210765608	0.00614505758599244	-1.34164078649987
2866	BP	GO:0030490	maturation of SSU-rRNA	5	RPS14	-3.22493921334339	0.0378199741591768	-1.34164078649987
2867	BP	GO:0030490	maturation of SSU-rRNA	5	RPS16	-5.50922513887201	0.0378199741591768	-1.34164078649987
2868	BP	GO:0030490	maturation of SSU-rRNA	5	RPS19	-12.7187519965987	0.0378199741591768	-1.34164078649987
2869	BP	GO:0030490	maturation of SSU-rRNA	5	RPS21	-9.67517877100813	0.0378199741591768	-1.34164078649987
2870	BP	GO:0030490	maturation of SSU-rRNA	5	RPS28	7.4910055867187	0.0378199741591768	-1.34164078649987
2551	BP	GO:2000146	negative regulation of cell motility	15	ABHD2	5.8740325708753	0.0262264017109092	-1.29099444873581
2552	BP	GO:2000146	negative regulation of cell motility	15	ADAM15	-2.20168817875962	0.0262264017109092	-1.29099444873581
2553	BP	GO:2000146	negative regulation of cell motility	15	APOE	12.7440093464033	0.0262264017109092	-1.29099444873581
2554	BP	GO:2000146	negative regulation of cell motility	15	BST2	-2.07317384621277	0.0262264017109092	-1.29099444873581
2555	BP	GO:2000146	negative regulation of cell motility	15	CD74	42.0535664717283	0.0262264017109092	-1.29099444873581
2556	BP	GO:2000146	negative regulation of cell motility	15	CDH1	-2.78929313598752	0.0262264017109092	-1.29099444873581
2557	BP	GO:2000146	negative regulation of cell motility	15	CLDN3	-2.92908227091787	0.0262264017109092	-1.29099444873581
2558	BP	GO:2000146	negative regulation of cell motility	15	COL3A1	-2.44227986845596	0.0262264017109092	-1.29099444873581
2559	BP	GO:2000146	negative regulation of cell motility	15	CTNNA1	-2.55446376369743	0.0262264017109092	-1.29099444873581
2560	BP	GO:2000146	negative regulation of cell motility	15	EVL	6.05815869335651	0.0262264017109092	-1.29099444873581
2561	BP	GO:2000146	negative regulation of cell motility	15	IGFBP5	-69.0435287524581	0.0262264017109092	-1.29099444873581
2562	BP	GO:2000146	negative regulation of cell motility	15	MIF	-2.98178844551917	0.0262264017109092	-1.29099444873581
2563	BP	GO:2000146	negative regulation of cell motility	15	SLC9A3R1	6.05339764334244	0.0262264017109092	-1.29099444873581
2564	BP	GO:2000146	negative regulation of cell motility	15	SPINT2	-5.85023511115883	0.0262264017109092	-1.29099444873581
2565	BP	GO:2000146	negative regulation of cell motility	15	TACSTD2	-3.47269148812926	0.0262264017109092	-1.29099444873581
2602	BP	GO:1904951	positive regulation of establishment of protein localization	15	ANO1	-3.29902347590717	0.0279503531746493	-1.29099444873581
2603	BP	GO:1904951	positive regulation of establishment of protein localization	15	ARF1	-3.88903791077163	0.0279503531746493	-1.29099444873581
2604	BP	GO:1904951	positive regulation of establishment of protein localization	15	CCT3	-3.00376190477911	0.0279503531746493	-1.29099444873581
2605	BP	GO:1904951	positive regulation of establishment of protein localization	15	CDH1	-2.78929313598752	0.0279503531746493	-1.29099444873581
2606	BP	GO:1904951	positive regulation of establishment of protein localization	15	GAPDH	-4.79618032178627	0.0279503531746493	-1.29099444873581
2607	BP	GO:1904951	positive regulation of establishment of protein localization	15	GLUL	-2.84280763617865	0.0279503531746493	-1.29099444873581
2608	BP	GO:1904951	positive regulation of establishment of protein localization	15	HSP90AB1	3.59285844207168	0.0279503531746493	-1.29099444873581
2609	BP	GO:1904951	positive regulation of establishment of protein localization	15	MIF	-2.98178844551917	0.0279503531746493	-1.29099444873581
2610	BP	GO:1904951	positive regulation of establishment of protein localization	15	MYO1C	2.10303419374215	0.0279503531746493	-1.29099444873581
2611	BP	GO:1904951	positive regulation of establishment of protein localization	15	OAZ1	2.37979546889265	0.0279503531746493	-1.29099444873581
2612	BP	GO:1904951	positive regulation of establishment of protein localization	15	PPIA	-15.4467625948249	0.0279503531746493	-1.29099444873581
2613	BP	GO:1904951	positive regulation of establishment of protein localization	15	TOMM7	-2.26032512608597	0.0279503531746493	-1.29099444873581
2614	BP	GO:1904951	positive regulation of establishment of protein localization	15	VPS28	-2.18329391517593	0.0279503531746493	-1.29099444873581
2615	BP	GO:1904951	positive regulation of establishment of protein localization	15	XBP1	9.72409469720588	0.0279503531746493	-1.29099444873581
2616	BP	GO:1904951	positive regulation of establishment of protein localization	15	YWHAE	3.8367980335447	0.0279503531746493	-1.29099444873581
2930	BP	GO:0040013	negative regulation of locomotion	15	ABHD2	5.8740325708753	0.0430902374434419	-1.29099444873581
2931	BP	GO:0040013	negative regulation of locomotion	15	ADAM15	-2.20168817875962	0.0430902374434419	-1.29099444873581
2932	BP	GO:0040013	negative regulation of locomotion	15	APOE	12.7440093464033	0.0430902374434419	-1.29099444873581
2933	BP	GO:0040013	negative regulation of locomotion	15	BST2	-2.07317384621277	0.0430902374434419	-1.29099444873581
2934	BP	GO:0040013	negative regulation of locomotion	15	CD74	42.0535664717283	0.0430902374434419	-1.29099444873581
2935	BP	GO:0040013	negative regulation of locomotion	15	CDH1	-2.78929313598752	0.0430902374434419	-1.29099444873581
2936	BP	GO:0040013	negative regulation of locomotion	15	CLDN3	-2.92908227091787	0.0430902374434419	-1.29099444873581
2937	BP	GO:0040013	negative regulation of locomotion	15	COL3A1	-2.44227986845596	0.0430902374434419	-1.29099444873581
2938	BP	GO:0040013	negative regulation of locomotion	15	CTNNA1	-2.55446376369743	0.0430902374434419	-1.29099444873581
2939	BP	GO:0040013	negative regulation of locomotion	15	EVL	6.05815869335651	0.0430902374434419	-1.29099444873581
2940	BP	GO:0040013	negative regulation of locomotion	15	IGFBP5	-69.0435287524581	0.0430902374434419	-1.29099444873581
2941	BP	GO:0040013	negative regulation of locomotion	15	MIF	-2.98178844551917	0.0430902374434419	-1.29099444873581
2942	BP	GO:0040013	negative regulation of locomotion	15	SLC9A3R1	6.05339764334244	0.0430902374434419	-1.29099444873581
2943	BP	GO:0040013	negative regulation of locomotion	15	SPINT2	-5.85023511115883	0.0430902374434419	-1.29099444873581
2944	BP	GO:0040013	negative regulation of locomotion	15	TACSTD2	-3.47269148812926	0.0430902374434419	-1.29099444873581
1520	CC	GO:0005791	rough endoplasmic reticulum	10	GLUL	-2.84280763617865	1.61718598035715e-05	-1.26491106406735
1521	CC	GO:0005791	rough endoplasmic reticulum	10	HSPD1	-3.08837939227112	1.61718598035715e-05	-1.26491106406735
1522	CC	GO:0005791	rough endoplasmic reticulum	10	RPL18	-5.43832326909581	1.61718598035715e-05	-1.26491106406735
1523	CC	GO:0005791	rough endoplasmic reticulum	10	RPL4	2.63821961853555	1.61718598035715e-05	-1.26491106406735
1524	CC	GO:0005791	rough endoplasmic reticulum	10	RPS21	-9.67517877100813	1.61718598035715e-05	-1.26491106406735
1525	CC	GO:0005791	rough endoplasmic reticulum	10	RPS23	-5.34809833636981	1.61718598035715e-05	-1.26491106406735
1526	CC	GO:0005791	rough endoplasmic reticulum	10	RPS26	-3.40387557362541	1.61718598035715e-05	-1.26491106406735
1527	CC	GO:0005791	rough endoplasmic reticulum	10	RPS28	7.4910055867187	1.61718598035715e-05	-1.26491106406735
1528	CC	GO:0005791	rough endoplasmic reticulum	10	RPS29	3.97197033289394	1.61718598035715e-05	-1.26491106406735
1529	CC	GO:0005791	rough endoplasmic reticulum	10	SEC61G	-2.72060668385814	1.61718598035715e-05	-1.26491106406735
1699	CC	GO:0098589	membrane region	17	ANO1	-3.29902347590717	0.000363760059286862	-1.21267812518166
1700	CC	GO:0098589	membrane region	17	BSG	-2.04321461612921	0.000363760059286862	-1.21267812518166
1701	CC	GO:0098589	membrane region	17	BST2	-2.07317384621277	0.000363760059286862	-1.21267812518166
1702	CC	GO:0098589	membrane region	17	CD24	-3.7201151611503	0.000363760059286862	-1.21267812518166
1703	CC	GO:0098589	membrane region	17	CD55	-2.13797346256374	0.000363760059286862	-1.21267812518166
1704	CC	GO:0098589	membrane region	17	CDH1	-2.78929313598752	0.000363760059286862	-1.21267812518166
1705	CC	GO:0098589	membrane region	17	CTNNA1	-2.55446376369743	0.000363760059286862	-1.21267812518166
1706	CC	GO:0098589	membrane region	17	CTSD	2.43998787000239	0.000363760059286862	-1.21267812518166
1707	CC	GO:0098589	membrane region	17	EEF2	3.33456791517044	0.000363760059286862	-1.21267812518166
1708	CC	GO:0098589	membrane region	17	EIF5A	2.7562271293958	0.000363760059286862	-1.21267812518166
1709	CC	GO:0098589	membrane region	17	ERLIN2	5.55030733744661	0.000363760059286862	-1.21267812518166
1710	CC	GO:0098589	membrane region	17	HSPD1	-3.08837939227112	0.000363760059286862	-1.21267812518166
1711	CC	GO:0098589	membrane region	17	MYO1C	2.10303419374215	0.000363760059286862	-1.21267812518166
1712	CC	GO:0098589	membrane region	17	PLPP2	-2.18600063756733	0.000363760059286862	-1.21267812518166
1713	CC	GO:0098589	membrane region	17	SDC4	-2.25575545584554	0.000363760059286862	-1.21267812518166
1714	CC	GO:0098589	membrane region	17	SLC9A3R1	6.05339764334244	0.000363760059286862	-1.21267812518166
1715	CC	GO:0098589	membrane region	17	TUBA1B	-5.02152408757478	0.000363760059286862	-1.21267812518166
1988	BP	GO:0001666	response to hypoxia	17	ADAM15	-2.20168817875962	0.00371093237585722	-1.21267812518166
1989	BP	GO:0001666	response to hypoxia	17	AQP3	-3.80376108449056	0.00371093237585722	-1.21267812518166
1990	BP	GO:0001666	response to hypoxia	17	CD24	-3.7201151611503	0.00371093237585722	-1.21267812518166
1991	BP	GO:0001666	response to hypoxia	17	CHCHD2	-6.51630301916088	0.00371093237585722	-1.21267812518166
1992	BP	GO:0001666	response to hypoxia	17	CLDN3	-2.92908227091787	0.00371093237585722	-1.21267812518166
1993	BP	GO:0001666	response to hypoxia	17	CST3	9.36299680001899	0.00371093237585722	-1.21267812518166
1994	BP	GO:0001666	response to hypoxia	17	HK2	2.15191640931201	0.00371093237585722	-1.21267812518166
1995	BP	GO:0001666	response to hypoxia	17	HSPD1	-3.08837939227112	0.00371093237585722	-1.21267812518166
1996	BP	GO:0001666	response to hypoxia	17	LDHA	-3.11874310188223	0.00371093237585722	-1.21267812518166
1997	BP	GO:0001666	response to hypoxia	17	PDLIM1	-3.40340439670391	0.00371093237585722	-1.21267812518166
1998	BP	GO:0001666	response to hypoxia	17	PSMA6	-7.09024646943597	0.00371093237585722	-1.21267812518166
1999	BP	GO:0001666	response to hypoxia	17	PSMB8	3.6984015713361	0.00371093237585722	-1.21267812518166
2000	BP	GO:0001666	response to hypoxia	17	PSMB9	3.32606415217142	0.00371093237585722	-1.21267812518166
2001	BP	GO:0001666	response to hypoxia	17	PSMD4	-2.04997062259669	0.00371093237585722	-1.21267812518166
2002	BP	GO:0001666	response to hypoxia	17	RPS27A	2.85006004173905	0.00371093237585722	-1.21267812518166
2003	BP	GO:0001666	response to hypoxia	17	TMBIM6	-2.98077104936015	0.00371093237585722	-1.21267812518166
2004	BP	GO:0001666	response to hypoxia	17	UBC	2.95343763489674	0.00371093237585722	-1.21267812518166
2100	BP	GO:0036293	response to decreased oxygen levels	17	ADAM15	-2.20168817875962	0.00500434345325347	-1.21267812518166
2101	BP	GO:0036293	response to decreased oxygen levels	17	AQP3	-3.80376108449056	0.00500434345325347	-1.21267812518166
2102	BP	GO:0036293	response to decreased oxygen levels	17	CD24	-3.7201151611503	0.00500434345325347	-1.21267812518166
2103	BP	GO:0036293	response to decreased oxygen levels	17	CHCHD2	-6.51630301916088	0.00500434345325347	-1.21267812518166
2104	BP	GO:0036293	response to decreased oxygen levels	17	CLDN3	-2.92908227091787	0.00500434345325347	-1.21267812518166
2105	BP	GO:0036293	response to decreased oxygen levels	17	CST3	9.36299680001899	0.00500434345325347	-1.21267812518166
2106	BP	GO:0036293	response to decreased oxygen levels	17	HK2	2.15191640931201	0.00500434345325347	-1.21267812518166
2107	BP	GO:0036293	response to decreased oxygen levels	17	HSPD1	-3.08837939227112	0.00500434345325347	-1.21267812518166
2108	BP	GO:0036293	response to decreased oxygen levels	17	LDHA	-3.11874310188223	0.00500434345325347	-1.21267812518166
2109	BP	GO:0036293	response to decreased oxygen levels	17	PDLIM1	-3.40340439670391	0.00500434345325347	-1.21267812518166
2110	BP	GO:0036293	response to decreased oxygen levels	17	PSMA6	-7.09024646943597	0.00500434345325347	-1.21267812518166
2111	BP	GO:0036293	response to decreased oxygen levels	17	PSMB8	3.6984015713361	0.00500434345325347	-1.21267812518166
2112	BP	GO:0036293	response to decreased oxygen levels	17	PSMB9	3.32606415217142	0.00500434345325347	-1.21267812518166
2113	BP	GO:0036293	response to decreased oxygen levels	17	PSMD4	-2.04997062259669	0.00500434345325347	-1.21267812518166
2114	BP	GO:0036293	response to decreased oxygen levels	17	RPS27A	2.85006004173905	0.00500434345325347	-1.21267812518166
2115	BP	GO:0036293	response to decreased oxygen levels	17	TMBIM6	-2.98077104936015	0.00500434345325347	-1.21267812518166
2116	BP	GO:0036293	response to decreased oxygen levels	17	UBC	2.95343763489674	0.00500434345325347	-1.21267812518166
2506	BP	GO:0048608	reproductive structure development	17	ADAM15	-2.20168817875962	0.0260696911926957	-1.21267812518166
2507	BP	GO:0048608	reproductive structure development	17	BSG	-2.04321461612921	0.0260696911926957	-1.21267812518166
2508	BP	GO:0048608	reproductive structure development	17	CCND1	-5.4771250395729	0.0260696911926957	-1.21267812518166
2509	BP	GO:0048608	reproductive structure development	17	CSDE1	-2.09476811808764	0.0260696911926957	-1.21267812518166
2510	BP	GO:0048608	reproductive structure development	17	CST3	9.36299680001899	0.0260696911926957	-1.21267812518166
2511	BP	GO:0048608	reproductive structure development	17	CTNNA1	-2.55446376369743	0.0260696911926957	-1.21267812518166
2512	BP	GO:0048608	reproductive structure development	17	CTSB	2.62694582056479	0.0260696911926957	-1.21267812518166
2513	BP	GO:0048608	reproductive structure development	17	ESR1	-2.24943324071716	0.0260696911926957	-1.21267812518166
2514	BP	GO:0048608	reproductive structure development	17	GRB2	3.49803187528377	0.0260696911926957	-1.21267812518166
2515	BP	GO:0048608	reproductive structure development	17	HMGB2	-2.40559646142213	0.0260696911926957	-1.21267812518166
2516	BP	GO:0048608	reproductive structure development	17	HSP90AB1	3.59285844207168	0.0260696911926957	-1.21267812518166
2517	BP	GO:0048608	reproductive structure development	17	KRT19	36.3910954658219	0.0260696911926957	-1.21267812518166
2518	BP	GO:0048608	reproductive structure development	17	KRT8	-59.9295032725526	0.0260696911926957	-1.21267812518166
2519	BP	GO:0048608	reproductive structure development	17	NUPR1	-24.1104945241311	0.0260696911926957	-1.21267812518166
2520	BP	GO:0048608	reproductive structure development	17	PSAP	9.95360164591438	0.0260696911926957	-1.21267812518166
2521	BP	GO:0048608	reproductive structure development	17	SPINT2	-5.85023511115883	0.0260696911926957	-1.21267812518166
2522	BP	GO:0048608	reproductive structure development	17	SPP1	-3.32109132470709	0.0260696911926957	-1.21267812518166
2571	BP	GO:0061458	reproductive system development	17	ADAM15	-2.20168817875962	0.0272721109511926	-1.21267812518166
2572	BP	GO:0061458	reproductive system development	17	BSG	-2.04321461612921	0.0272721109511926	-1.21267812518166
2573	BP	GO:0061458	reproductive system development	17	CCND1	-5.4771250395729	0.0272721109511926	-1.21267812518166
2574	BP	GO:0061458	reproductive system development	17	CSDE1	-2.09476811808764	0.0272721109511926	-1.21267812518166
2575	BP	GO:0061458	reproductive system development	17	CST3	9.36299680001899	0.0272721109511926	-1.21267812518166
2576	BP	GO:0061458	reproductive system development	17	CTNNA1	-2.55446376369743	0.0272721109511926	-1.21267812518166
2577	BP	GO:0061458	reproductive system development	17	CTSB	2.62694582056479	0.0272721109511926	-1.21267812518166
2578	BP	GO:0061458	reproductive system development	17	ESR1	-2.24943324071716	0.0272721109511926	-1.21267812518166
2579	BP	GO:0061458	reproductive system development	17	GRB2	3.49803187528377	0.0272721109511926	-1.21267812518166
2580	BP	GO:0061458	reproductive system development	17	HMGB2	-2.40559646142213	0.0272721109511926	-1.21267812518166
2581	BP	GO:0061458	reproductive system development	17	HSP90AB1	3.59285844207168	0.0272721109511926	-1.21267812518166
2582	BP	GO:0061458	reproductive system development	17	KRT19	36.3910954658219	0.0272721109511926	-1.21267812518166
2583	BP	GO:0061458	reproductive system development	17	KRT8	-59.9295032725526	0.0272721109511926	-1.21267812518166
2584	BP	GO:0061458	reproductive system development	17	NUPR1	-24.1104945241311	0.0272721109511926	-1.21267812518166
2585	BP	GO:0061458	reproductive system development	17	PSAP	9.95360164591438	0.0272721109511926	-1.21267812518166
2586	BP	GO:0061458	reproductive system development	17	SPINT2	-5.85023511115883	0.0272721109511926	-1.21267812518166
2587	BP	GO:0061458	reproductive system development	17	SPP1	-3.32109132470709	0.0272721109511926	-1.21267812518166
1853	BP	GO:0001906	cell killing	12	AZGP1	-7.71037788378482	0.00138220653670271	-1.15470053837925
1854	BP	GO:0001906	cell killing	12	B2M	54.7330735082247	0.00138220653670271	-1.15470053837925
1855	BP	GO:0001906	cell killing	12	C3	2.57604028180778	0.00138220653670271	-1.15470053837925
1856	BP	GO:0001906	cell killing	12	CD55	-2.13797346256374	0.00138220653670271	-1.15470053837925
1857	BP	GO:0001906	cell killing	12	CD59	-2.09635746239491	0.00138220653670271	-1.15470053837925
1858	BP	GO:0001906	cell killing	12	GAPDH	-4.79618032178627	0.00138220653670271	-1.15470053837925
1859	BP	GO:0001906	cell killing	12	HSP90AB1	3.59285844207168	0.00138220653670271	-1.15470053837925
1860	BP	GO:0001906	cell killing	12	LYZ	11.2678540385537	0.00138220653670271	-1.15470053837925
1861	BP	GO:0001906	cell killing	12	PRDX1	-2.58488577470316	0.00138220653670271	-1.15470053837925
1862	BP	GO:0001906	cell killing	12	RPL30	-2.38602979534197	0.00138220653670271	-1.15470053837925
1863	BP	GO:0001906	cell killing	12	RPS19	-12.7187519965987	0.00138220653670271	-1.15470053837925
1864	BP	GO:0001906	cell killing	12	TUBB4B	-2.35061847469369	0.00138220653670271	-1.15470053837925
1941	CC	GO:0043292	contractile fiber	12	ACTG1	10.9842556883506	0.00325999179813451	-1.15470053837925
1942	CC	GO:0043292	contractile fiber	12	ARF1	-3.88903791077163	0.00325999179813451	-1.15470053837925
1943	CC	GO:0043292	contractile fiber	12	CST3	9.36299680001899	0.00325999179813451	-1.15470053837925
1944	CC	GO:0043292	contractile fiber	12	HSPB1	-8.11765589834924	0.00325999179813451	-1.15470053837925
1945	CC	GO:0043292	contractile fiber	12	KRT19	36.3910954658219	0.00325999179813451	-1.15470053837925
1946	CC	GO:0043292	contractile fiber	12	KRT8	-59.9295032725526	0.00325999179813451	-1.15470053837925
1947	CC	GO:0043292	contractile fiber	12	MYL12B	-2.85198784201391	0.00325999179813451	-1.15470053837925
1948	CC	GO:0043292	contractile fiber	12	PDLIM1	-3.40340439670391	0.00325999179813451	-1.15470053837925
1949	CC	GO:0043292	contractile fiber	12	PSMA6	-7.09024646943597	0.00325999179813451	-1.15470053837925
1950	CC	GO:0043292	contractile fiber	12	SDC4	-2.25575545584554	0.00325999179813451	-1.15470053837925
1951	CC	GO:0043292	contractile fiber	12	SQSTM1	2.02868657474759	0.00325999179813451	-1.15470053837925
1952	CC	GO:0043292	contractile fiber	12	TPM3	-3.47689047221889	0.00325999179813451	-1.15470053837925
2262	MF	GO:0003725	double-stranded RNA binding	7	ADAR	-3.02230076104207	0.00955265271379226	-1.13389341902768
2263	MF	GO:0003725	double-stranded RNA binding	7	EIF4A1	5.26502498308595	0.00955265271379226	-1.13389341902768
2264	MF	GO:0003725	double-stranded RNA binding	7	HNRNPU	-2.05801390251717	0.00955265271379226	-1.13389341902768
2265	MF	GO:0003725	double-stranded RNA binding	7	HSP90AB1	3.59285844207168	0.00955265271379226	-1.13389341902768
2266	MF	GO:0003725	double-stranded RNA binding	7	HSPD1	-3.08837939227112	0.00955265271379226	-1.13389341902768
2267	MF	GO:0003725	double-stranded RNA binding	7	TUBA1B	-5.02152408757478	0.00955265271379226	-1.13389341902768
2268	MF	GO:0003725	double-stranded RNA binding	7	TUBB4B	-2.35061847469369	0.00955265271379226	-1.13389341902768
2354	MF	GO:0048306	calcium-dependent protein binding	7	ANXA6	3.09093241434489	0.015020575997135	-1.13389341902768
2355	MF	GO:0048306	calcium-dependent protein binding	7	S100A11	-35.3157254509736	0.015020575997135	-1.13389341902768
2356	MF	GO:0048306	calcium-dependent protein binding	7	S100A13	-14.4403113243884	0.015020575997135	-1.13389341902768
2357	MF	GO:0048306	calcium-dependent protein binding	7	S100A14	-5.91006960819225	0.015020575997135	-1.13389341902768
2358	MF	GO:0048306	calcium-dependent protein binding	7	S100A16	-13.189959234707	0.015020575997135	-1.13389341902768
2359	MF	GO:0048306	calcium-dependent protein binding	7	S100G	3.74996080435309	0.015020575997135	-1.13389341902768
2360	MF	GO:0048306	calcium-dependent protein binding	7	S100P	-3.4178563131438	0.015020575997135	-1.13389341902768
2945	BP	GO:0048524	positive regulation of viral process	7	ADAR	-3.02230076104207	0.0434288505250794	-1.13389341902768
2946	BP	GO:0048524	positive regulation of viral process	7	APOE	12.7440093464033	0.0434288505250794	-1.13389341902768
2947	BP	GO:0048524	positive regulation of viral process	7	CD74	42.0535664717283	0.0434288505250794	-1.13389341902768
2948	BP	GO:0048524	positive regulation of viral process	7	NUCKS1	-3.88944921864558	0.0434288505250794	-1.13389341902768
2949	BP	GO:0048524	positive regulation of viral process	7	PABPC1	-3.43393216112869	0.0434288505250794	-1.13389341902768
2950	BP	GO:0048524	positive regulation of viral process	7	POLR2L	-3.36159202140022	0.0434288505250794	-1.13389341902768
2951	BP	GO:0048524	positive regulation of viral process	7	PPIA	-15.4467625948249	0.0434288505250794	-1.13389341902768
2912	BP	GO:0051222	positive regulation of protein transport	14	ANO1	-3.29902347590717	0.0411697676039249	-1.0690449676497
2913	BP	GO:0051222	positive regulation of protein transport	14	ARF1	-3.88903791077163	0.0411697676039249	-1.0690449676497
2914	BP	GO:0051222	positive regulation of protein transport	14	CDH1	-2.78929313598752	0.0411697676039249	-1.0690449676497
2915	BP	GO:0051222	positive regulation of protein transport	14	GAPDH	-4.79618032178627	0.0411697676039249	-1.0690449676497
2916	BP	GO:0051222	positive regulation of protein transport	14	GLUL	-2.84280763617865	0.0411697676039249	-1.0690449676497
2917	BP	GO:0051222	positive regulation of protein transport	14	HSP90AB1	3.59285844207168	0.0411697676039249	-1.0690449676497
2918	BP	GO:0051222	positive regulation of protein transport	14	MIF	-2.98178844551917	0.0411697676039249	-1.0690449676497
2919	BP	GO:0051222	positive regulation of protein transport	14	MYO1C	2.10303419374215	0.0411697676039249	-1.0690449676497
2920	BP	GO:0051222	positive regulation of protein transport	14	OAZ1	2.37979546889265	0.0411697676039249	-1.0690449676497
2921	BP	GO:0051222	positive regulation of protein transport	14	PPIA	-15.4467625948249	0.0411697676039249	-1.0690449676497
2922	BP	GO:0051222	positive regulation of protein transport	14	TOMM7	-2.26032512608597	0.0411697676039249	-1.0690449676497
2923	BP	GO:0051222	positive regulation of protein transport	14	VPS28	-2.18329391517593	0.0411697676039249	-1.0690449676497
2924	BP	GO:0051222	positive regulation of protein transport	14	XBP1	9.72409469720588	0.0411697676039249	-1.0690449676497
2925	BP	GO:0051222	positive regulation of protein transport	14	YWHAE	3.8367980335447	0.0411697676039249	-1.0690449676497
1641	BP	GO:0042273	ribosomal large subunit biogenesis	9	RPL12	-4.47301055538853	0.000248372808070665	-1
1642	BP	GO:0042273	ribosomal large subunit biogenesis	9	RPL23A	-3.0275359815633	0.000248372808070665	-1
1643	BP	GO:0042273	ribosomal large subunit biogenesis	9	RPL26	8.58469768458106	0.000248372808070665	-1
1644	BP	GO:0042273	ribosomal large subunit biogenesis	9	RPL3	3.77795179977023	0.000248372808070665	-1
1645	BP	GO:0042273	ribosomal large subunit biogenesis	9	RPL35A	-4.87719204148912	0.000248372808070665	-1
1646	BP	GO:0042273	ribosomal large subunit biogenesis	9	RPL38	-4.40594308068903	0.000248372808070665	-1
1647	BP	GO:0042273	ribosomal large subunit biogenesis	9	RPL7	5.08017204012149	0.000248372808070665	-1
1648	BP	GO:0042273	ribosomal large subunit biogenesis	9	RPL7A	-2.77575486607831	0.000248372808070665	-1
1649	BP	GO:0042273	ribosomal large subunit biogenesis	9	RPLP0	-2.73973210765608	0.000248372808070665	-1
2172	MF	GO:0051082	unfolded protein binding	9	CCT3	-3.00376190477911	0.00683851552572899	-1
2173	MF	GO:0051082	unfolded protein binding	9	HSP90AA1	2.3738309017412	0.00683851552572899	-1
2174	MF	GO:0051082	unfolded protein binding	9	HSP90AB1	3.59285844207168	0.00683851552572899	-1
2175	MF	GO:0051082	unfolded protein binding	9	HSPD1	-3.08837939227112	0.00683851552572899	-1
2176	MF	GO:0051082	unfolded protein binding	9	HSPE1	-4.91525487253489	0.00683851552572899	-1
2177	MF	GO:0051082	unfolded protein binding	9	NACA	-2.19224782826419	0.00683851552572899	-1
2178	MF	GO:0051082	unfolded protein binding	9	PPIA	-15.4467625948249	0.00683851552572899	-1
2179	MF	GO:0051082	unfolded protein binding	9	TAPBP	6.79616966566497	0.00683851552572899	-1
2180	MF	GO:0051082	unfolded protein binding	9	TUBB4B	-2.35061847469369	0.00683851552572899	-1
2276	BP	GO:0034101	erythrocyte homeostasis	9	ADAR	-3.02230076104207	0.010475180635745	-1
2277	BP	GO:0034101	erythrocyte homeostasis	9	B2M	54.7330735082247	0.010475180635745	-1
2278	BP	GO:0034101	erythrocyte homeostasis	9	HMGB2	-2.40559646142213	0.010475180635745	-1
2279	BP	GO:0034101	erythrocyte homeostasis	9	ISG15	4.79530923689583	0.010475180635745	-1
2280	BP	GO:0034101	erythrocyte homeostasis	9	PRDX1	-2.58488577470316	0.010475180635745	-1
2281	BP	GO:0034101	erythrocyte homeostasis	9	RPS14	-3.22493921334339	0.010475180635745	-1
2282	BP	GO:0034101	erythrocyte homeostasis	9	RPS17	3.23175589081952	0.010475180635745	-1
2283	BP	GO:0034101	erythrocyte homeostasis	9	RPS19	-12.7187519965987	0.010475180635745	-1
2284	BP	GO:0034101	erythrocyte homeostasis	9	RPS24	-2.20677896114565	0.010475180635745	-1
2330	BP	GO:0006123	mitochondrial electron transport, cytochrome c to oxygen	4	COX5B	-4.30417320077524	0.0148268981257029	-1
2331	BP	GO:0006123	mitochondrial electron transport, cytochrome c to oxygen	4	COX6A1	-2.94721996477452	0.0148268981257029	-1
2332	BP	GO:0006123	mitochondrial electron transport, cytochrome c to oxygen	4	COX6C	236.75178054149	0.0148268981257029	-1
2333	BP	GO:0006123	mitochondrial electron transport, cytochrome c to oxygen	4	NDUFA4	-2.67084617063243	0.0148268981257029	-1
2334	BP	GO:0019646	aerobic electron transport chain	4	COX5B	-4.30417320077524	0.0148268981257029	-1
2335	BP	GO:0019646	aerobic electron transport chain	4	COX6A1	-2.94721996477452	0.0148268981257029	-1
2336	BP	GO:0019646	aerobic electron transport chain	4	COX6C	236.75178054149	0.0148268981257029	-1
2337	BP	GO:0019646	aerobic electron transport chain	4	NDUFA4	-2.67084617063243	0.0148268981257029	-1
2378	BP	GO:0071157	negative regulation of cell cycle arrest	4	CCND1	-5.4771250395729	0.0173611973409811	-1
2379	BP	GO:0071157	negative regulation of cell cycle arrest	4	HSP90AB1	3.59285844207168	0.0173611973409811	-1
2380	BP	GO:0071157	negative regulation of cell cycle arrest	4	MIF	-2.98178844551917	0.0173611973409811	-1
2381	BP	GO:0071157	negative regulation of cell cycle arrest	4	RPL23	-2.39723630446535	0.0173611973409811	-1
2446	MF	GO:0004129	cytochrome-c oxidase activity	4	COX5B	-4.30417320077524	0.0235321909004775	-1
2447	MF	GO:0004129	cytochrome-c oxidase activity	4	COX6A1	-2.94721996477452	0.0235321909004775	-1
2448	MF	GO:0004129	cytochrome-c oxidase activity	4	COX6C	236.75178054149	0.0235321909004775	-1
2449	MF	GO:0004129	cytochrome-c oxidase activity	4	NDUFA4	-2.67084617063243	0.0235321909004775	-1
2450	MF	GO:0015002	heme-copper terminal oxidase activity	4	COX5B	-4.30417320077524	0.0235321909004775	-1
2451	MF	GO:0015002	heme-copper terminal oxidase activity	4	COX6A1	-2.94721996477452	0.0235321909004775	-1
2452	MF	GO:0015002	heme-copper terminal oxidase activity	4	COX6C	236.75178054149	0.0235321909004775	-1
2453	MF	GO:0015002	heme-copper terminal oxidase activity	4	NDUFA4	-2.67084617063243	0.0235321909004775	-1
2454	MF	GO:0016676	oxidoreductase activity, acting on a heme group of donors, oxygen as acceptor	4	COX5B	-4.30417320077524	0.0235321909004775	-1
2455	MF	GO:0016676	oxidoreductase activity, acting on a heme group of donors, oxygen as acceptor	4	COX6A1	-2.94721996477452	0.0235321909004775	-1
2456	MF	GO:0016676	oxidoreductase activity, acting on a heme group of donors, oxygen as acceptor	4	COX6C	236.75178054149	0.0235321909004775	-1
2457	MF	GO:0016676	oxidoreductase activity, acting on a heme group of donors, oxygen as acceptor	4	NDUFA4	-2.67084617063243	0.0235321909004775	-1
2486	MF	GO:0016675	oxidoreductase activity, acting on a heme group of donors	4	COX5B	-4.30417320077524	0.0246165813883971	-1
2487	MF	GO:0016675	oxidoreductase activity, acting on a heme group of donors	4	COX6A1	-2.94721996477452	0.0246165813883971	-1
2488	MF	GO:0016675	oxidoreductase activity, acting on a heme group of donors	4	COX6C	236.75178054149	0.0246165813883971	-1
2489	MF	GO:0016675	oxidoreductase activity, acting on a heme group of donors	4	NDUFA4	-2.67084617063243	0.0246165813883971	-1
2593	BP	GO:0002262	myeloid cell homeostasis	9	ADAR	-3.02230076104207	0.0279503531746493	-1
2594	BP	GO:0002262	myeloid cell homeostasis	9	B2M	54.7330735082247	0.0279503531746493	-1
2595	BP	GO:0002262	myeloid cell homeostasis	9	HMGB2	-2.40559646142213	0.0279503531746493	-1
2596	BP	GO:0002262	myeloid cell homeostasis	9	ISG15	4.79530923689583	0.0279503531746493	-1
2597	BP	GO:0002262	myeloid cell homeostasis	9	PRDX1	-2.58488577470316	0.0279503531746493	-1
2598	BP	GO:0002262	myeloid cell homeostasis	9	RPS14	-3.22493921334339	0.0279503531746493	-1
2599	BP	GO:0002262	myeloid cell homeostasis	9	RPS17	3.23175589081952	0.0279503531746493	-1
2600	BP	GO:0002262	myeloid cell homeostasis	9	RPS19	-12.7187519965987	0.0279503531746493	-1
2601	BP	GO:0002262	myeloid cell homeostasis	9	RPS24	-2.20677896114565	0.0279503531746493	-1
2702	BP	GO:1903900	regulation of viral life cycle	9	ADAR	-3.02230076104207	0.0301509974881099	-1
2703	BP	GO:1903900	regulation of viral life cycle	9	BST2	-2.07317384621277	0.0301509974881099	-1
2704	BP	GO:1903900	regulation of viral life cycle	9	CD74	42.0535664717283	0.0301509974881099	-1
2705	BP	GO:1903900	regulation of viral life cycle	9	IFI27	22.8619857817012	0.0301509974881099	-1
2706	BP	GO:1903900	regulation of viral life cycle	9	IFITM3	-5.31782304191288	0.0301509974881099	-1
2707	BP	GO:1903900	regulation of viral life cycle	9	ISG15	4.79530923689583	0.0301509974881099	-1
2708	BP	GO:1903900	regulation of viral life cycle	9	NUCKS1	-3.88944921864558	0.0301509974881099	-1
2709	BP	GO:1903900	regulation of viral life cycle	9	PABPC1	-3.43393216112869	0.0301509974881099	-1
2710	BP	GO:1903900	regulation of viral life cycle	9	PPIA	-15.4467625948249	0.0301509974881099	-1
2540	BP	GO:0050792	regulation of viral process	11	ADAR	-3.02230076104207	0.0262264017109092	-0.904534033733291
2541	BP	GO:0050792	regulation of viral process	11	APOE	12.7440093464033	0.0262264017109092	-0.904534033733291
2542	BP	GO:0050792	regulation of viral process	11	BST2	-2.07317384621277	0.0262264017109092	-0.904534033733291
2543	BP	GO:0050792	regulation of viral process	11	CD74	42.0535664717283	0.0262264017109092	-0.904534033733291
2544	BP	GO:0050792	regulation of viral process	11	IFI27	22.8619857817012	0.0262264017109092	-0.904534033733291
2545	BP	GO:0050792	regulation of viral process	11	IFITM3	-5.31782304191288	0.0262264017109092	-0.904534033733291
2546	BP	GO:0050792	regulation of viral process	11	ISG15	4.79530923689583	0.0262264017109092	-0.904534033733291
2547	BP	GO:0050792	regulation of viral process	11	NUCKS1	-3.88944921864558	0.0262264017109092	-0.904534033733291
2548	BP	GO:0050792	regulation of viral process	11	PABPC1	-3.43393216112869	0.0262264017109092	-0.904534033733291
2549	BP	GO:0050792	regulation of viral process	11	POLR2L	-3.36159202140022	0.0262264017109092	-0.904534033733291
2550	BP	GO:0050792	regulation of viral process	11	PPIA	-15.4467625948249	0.0262264017109092	-0.904534033733291
2060	BP	GO:0043903	regulation of symbiotic process	13	ADAR	-3.02230076104207	0.00489114900172666	-0.832050294337844
2061	BP	GO:0043903	regulation of symbiotic process	13	APOE	12.7440093464033	0.00489114900172666	-0.832050294337844
2062	BP	GO:0043903	regulation of symbiotic process	13	BST2	-2.07317384621277	0.00489114900172666	-0.832050294337844
2063	BP	GO:0043903	regulation of symbiotic process	13	CD74	42.0535664717283	0.00489114900172666	-0.832050294337844
2064	BP	GO:0043903	regulation of symbiotic process	13	EXOC2	2.52933958578381	0.00489114900172666	-0.832050294337844
2065	BP	GO:0043903	regulation of symbiotic process	13	GAPDH	-4.79618032178627	0.00489114900172666	-0.832050294337844
2066	BP	GO:0043903	regulation of symbiotic process	13	IFI27	22.8619857817012	0.00489114900172666	-0.832050294337844
2067	BP	GO:0043903	regulation of symbiotic process	13	IFITM3	-5.31782304191288	0.00489114900172666	-0.832050294337844
2068	BP	GO:0043903	regulation of symbiotic process	13	ISG15	4.79530923689583	0.00489114900172666	-0.832050294337844
2069	BP	GO:0043903	regulation of symbiotic process	13	NUCKS1	-3.88944921864558	0.00489114900172666	-0.832050294337844
2070	BP	GO:0043903	regulation of symbiotic process	13	PABPC1	-3.43393216112869	0.00489114900172666	-0.832050294337844
2071	BP	GO:0043903	regulation of symbiotic process	13	POLR2L	-3.36159202140022	0.00489114900172666	-0.832050294337844
2072	BP	GO:0043903	regulation of symbiotic process	13	PPIA	-15.4467625948249	0.00489114900172666	-0.832050294337844
2219	MF	GO:0042887	amide transmembrane transporter activity	6	AQP3	-3.80376108449056	0.00780949109520647	-0.816496580927726
2220	MF	GO:0042887	amide transmembrane transporter activity	6	AZGP1	-7.71037788378482	0.00780949109520647	-0.816496580927726
2221	MF	GO:0042887	amide transmembrane transporter activity	6	SEC61G	-2.72060668385814	0.00780949109520647	-0.816496580927726
2222	MF	GO:0042887	amide transmembrane transporter activity	6	TAP1	5.23770271657405	0.00780949109520647	-0.816496580927726
2223	MF	GO:0042887	amide transmembrane transporter activity	6	TAPBP	6.79616966566497	0.00780949109520647	-0.816496580927726
2224	MF	GO:0042887	amide transmembrane transporter activity	6	TOMM7	-2.26032512608597	0.00780949109520647	-0.816496580927726
2825	BP	GO:0060249	anatomical structure homeostasis	17	ACTB	-10.8135456687168	0.0360367241111104	-0.727606875108999
2826	BP	GO:0060249	anatomical structure homeostasis	17	ACTG1	10.9842556883506	0.0360367241111104	-0.727606875108999
2827	BP	GO:0060249	anatomical structure homeostasis	17	AZGP1	-7.71037788378482	0.0360367241111104	-0.727606875108999
2828	BP	GO:0060249	anatomical structure homeostasis	17	B2M	54.7330735082247	0.0360367241111104	-0.727606875108999
2829	BP	GO:0060249	anatomical structure homeostasis	17	CCT3	-3.00376190477911	0.0360367241111104	-0.727606875108999
2830	BP	GO:0060249	anatomical structure homeostasis	17	CLDN3	-2.92908227091787	0.0360367241111104	-0.727606875108999
2831	BP	GO:0060249	anatomical structure homeostasis	17	GNAS	-6.23346190892047	0.0360367241111104	-0.727606875108999
2832	BP	GO:0060249	anatomical structure homeostasis	17	HNRNPA2B1	-2.28712014950816	0.0360367241111104	-0.727606875108999
2833	BP	GO:0060249	anatomical structure homeostasis	17	HNRNPU	-2.05801390251717	0.0360367241111104	-0.727606875108999
2834	BP	GO:0060249	anatomical structure homeostasis	17	HSP90AA1	2.3738309017412	0.0360367241111104	-0.727606875108999
2835	BP	GO:0060249	anatomical structure homeostasis	17	HSP90AB1	3.59285844207168	0.0360367241111104	-0.727606875108999
2836	BP	GO:0060249	anatomical structure homeostasis	17	HSPB1	-8.11765589834924	0.0360367241111104	-0.727606875108999
2837	BP	GO:0060249	anatomical structure homeostasis	17	LYZ	11.2678540385537	0.0360367241111104	-0.727606875108999
2838	BP	GO:0060249	anatomical structure homeostasis	17	PRDX1	-2.58488577470316	0.0360367241111104	-0.727606875108999
2839	BP	GO:0060249	anatomical structure homeostasis	17	SERPINA3	4.08031663002324	0.0360367241111104	-0.727606875108999
2840	BP	GO:0060249	anatomical structure homeostasis	17	SPP1	-3.32109132470709	0.0360367241111104	-0.727606875108999
2841	BP	GO:0060249	anatomical structure homeostasis	17	TFF3	19.0513929430306	0.0360367241111104	-0.727606875108999
2871	BP	GO:0010389	regulation of G2/M transition of mitotic cell cycle	10	CCND1	-5.4771250395729	0.0378199741591768	-0.632455532033676
2872	BP	GO:0010389	regulation of G2/M transition of mitotic cell cycle	10	DYNLL1	-2.91383205506627	0.0378199741591768	-0.632455532033676
2873	BP	GO:0010389	regulation of G2/M transition of mitotic cell cycle	10	HSP90AA1	2.3738309017412	0.0378199741591768	-0.632455532033676
2874	BP	GO:0010389	regulation of G2/M transition of mitotic cell cycle	10	PBX1	-6.25156030927172	0.0378199741591768	-0.632455532033676
2875	BP	GO:0010389	regulation of G2/M transition of mitotic cell cycle	10	PSMA6	-7.09024646943597	0.0378199741591768	-0.632455532033676
2876	BP	GO:0010389	regulation of G2/M transition of mitotic cell cycle	10	PSMB8	3.6984015713361	0.0378199741591768	-0.632455532033676
2877	BP	GO:0010389	regulation of G2/M transition of mitotic cell cycle	10	PSMB9	3.32606415217142	0.0378199741591768	-0.632455532033676
2878	BP	GO:0010389	regulation of G2/M transition of mitotic cell cycle	10	PSMD4	-2.04997062259669	0.0378199741591768	-0.632455532033676
2879	BP	GO:0010389	regulation of G2/M transition of mitotic cell cycle	10	TUBB4B	-2.35061847469369	0.0378199741591768	-0.632455532033676
2880	BP	GO:0010389	regulation of G2/M transition of mitotic cell cycle	10	YWHAE	3.8367980335447	0.0378199741591768	-0.632455532033676
3007	BP	GO:0045216	cell-cell junction organization	10	ACTB	-10.8135456687168	0.0488208577415317	-0.632455532033676
3008	BP	GO:0045216	cell-cell junction organization	10	ACTG1	10.9842556883506	0.0488208577415317	-0.632455532033676
3009	BP	GO:0045216	cell-cell junction organization	10	CD9	-2.95245889184431	0.0488208577415317	-0.632455532033676
3010	BP	GO:0045216	cell-cell junction organization	10	CDH1	-2.78929313598752	0.0488208577415317	-0.632455532033676
3011	BP	GO:0045216	cell-cell junction organization	10	CLDN3	-2.92908227091787	0.0488208577415317	-0.632455532033676
3012	BP	GO:0045216	cell-cell junction organization	10	CLDN7	4.75320071552477	0.0488208577415317	-0.632455532033676
3013	BP	GO:0045216	cell-cell junction organization	10	CTNNA1	-2.55446376369743	0.0488208577415317	-0.632455532033676
[truncated: 933 more rows]
