# Supplementary material for: DeepST: identifying spatial domains in spatial transcriptomics by deep learning
Source: Nucleic Acids Res. 2022 Oct 17;50(22):e131. doi: 10.1093/nar/gkac901 (PMC9825193; doi:10.1093/nar/gkac901)
Supplement: gkac901_Supplemental_Files [file gkac901_supplemental_files.zip › Supplementary Table 3.csv]

	Benchmark 1	Benchmark 2	Benchmark 3	Benchmark 4	Benchmark 5
151507	0.468333151	0.470208969	0.462759195	0.421045678	0.452995825
151508	0.380469505	0.326295916	0.386773395	0.390923578	0.370909574
151509	0.463670253	0.395195863	0.482589693	0.406160042	0.438810144
151510	0.442776469	0.391890711	0.487549497	0.440344034	0.424926231
151669	0.331092404	0.3898259	0.363820675	0.264068745	0.242880283
151670	0.203672367	0.266315763	0.321398785	0.247491953	0.22935658
151671	0.45780504	0.327721433	0.562427802	0.435630368	0.330734485
151672	0.568930897	0.409058414	0.571703704	0.548926186	0.45786651
151673	0.474466472	0.457280073	0.406077301	0.527403414	0.526749861
151674	0.492458542	0.315274803	0.258995273	0.351022278	0.332544155
151675	0.347192323	0.491761884	0.336591667	0.260023024	0.254957007
151676	0.440974561	0.374526435	0.361320074	0.353985899	0.24115891
