# Supplementary material for: DeepST: identifying spatial domains in spatial transcriptomics by deep learning
Source: Nucleic Acids Res. 2022 Oct 17;50(22):e131. doi: 10.1093/nar/gkac901 (PMC9825193; doi:10.1093/nar/gkac901)
Supplement: gkac901_Supplemental_Files [file gkac901_supplemental_files.zip › Supplementary_Tables and Materials_brief_legends.txt]

Supplementary Table 1. Differentially expressed genes (DEGs; |log fold change| ≥2, adjusted P-value < 0.05) between domain 1 and domain 4. 
Supplementary Table 2. Gene ontology enrichment analysis of the DEGs between domain 1 and domain 4. 
Supplementary Table 3. ARI values for five independent repeated tests of DeepST, SEDR and SpaGCN on 12 DLPFC slides.
Supplementary Material 1. Spatial domain identification figures for five independent repeated tests of DeepST, SEDR and SpaGCN.
